# Supplementary material for: Fecal Microbiome and Metabolomic Profiles of Mixed-Fed Infants Are More Similar to Formula-Fed than Breastfed Infants
Source: Microorganisms. 2025 Jan 14;13(1):166. doi: 10.3390/microorganisms13010166 (PMC11767595; doi:10.3390/microorganisms13010166)
Supplement: Supplementary file 1 [file microorganisms-13-00166-s001.zip]

Archive with 2 entries (2 files):
- Supplementary Figures S1 and S2.pdf
- Supplementary Tables S1- S6_final.xlsx
