# Supplementary material for: Fecal Microbiome and Metabolomic Profiles of Mixed-Fed Infants Are More Similar to Formula-Fed than Breastfed Infants
Source: Microorganisms. 2025 Jan 14;13(1):166. doi: 10.3390/microorganisms13010166 (PMC11767595; doi:10.3390/microorganisms13010166)
Supplement: Supplementary file 1 [file microorganisms-13-00166-s001.zip › Supplementary Tables S1- S6_final.xlsx]

## Sheet: Sheet1
Supplementary Tables 1-6
Mei Wang, Negin Valizadegan, Christopher J. Fields, Sharon M. Donovan
Fecal Microbiome and Metabolomic Profiles of Mixed-fed Infants are More Similar to Formula-fed than Breastfed Infants

## Sheet: Table S1
Table S1. Relative Abundances of Microbial Genera in Feces of Exclusively Breastfed, Mixed-fed, and Exclusively Formula-fed Infants at 6 Weeks-of-Age
Data are mean ± SEM
Only the genera with mean relative abundances > 0.01% and presenting in > 10% of samples were listed
For columns A-C, black text are taxonomic names used in MetaPhlAn2 and blue text in parenthesis are current taxonomic names in NCBI taxonomy browser as of 12/27/2024 (https://www.ncbi.nlm.nih.gov/Taxonomy/Browser/wwwtax.cgi)
Abbreviations: BF, breastfed; CS, cesarean section; FF, formula-fed; MF, mixed-fed; VD, vaginal delivery
Phylum	Family	Genus	All infants	BF		MF		FF
				VD	CS	VD	CS	VD	CS
Actinobacteria (Actinomycetota)	Actinomycetaceae	Actinomyces	0.43 ± 0.27	0 ± 0	0 ± 0	0.07 ± 0.06	2.58 ± 1.62	0 ± 0	0.03 ± 0.01
Actinobacteria (Actinomycetota)	Actinomycetaceae	Varibaculum	0.07 ± 0.04	0.02 ± 0.02	0 ± 0	0.15 ± 0.11	0 ± 0	0.23 ± 0.21	0.02 ± 0.02
Actinobacteria (Actinomycetota)	Bifidobacteriaceae	Bifidobacterium	35.9 ± 3.88	29.8 ± 9.78	46.7 ± 12.0	38.5 ± 8.73	23.8 ± 8.07	40.9 ± 9.56	35.4 ± 9.01
Actinobacteria (Actinomycetota)	Coriobacteriaceae	Collinsella	1.37 ± 0.49	0.39 ± 0.26	0 ± 0	3.69 ± 2.21	0.09 ± 0.07	1.86 ± 1.25	2.06 ± 1.24
Actinobacteria (Actinomycetota)	Coriobacteriaceae (Eggerthellaceae)	Eggerthella	0.46 ± 0.12	0.04 ± 0.02	0.33 ± 0.14	0.37 ± 0.24	0.66 ± 0.34	1.12 ± 0.53	0.25 ± 0.10
Actinobacteria (Actinomycetota)	Corynebacteriaceae	Corynebacterium	0.02 ± 0.01	0 ± 0	0 ± 0	0 ± 0	0 ± 0	0 ± 0	0.09 ± 0.09
Actinobacteria (Actinomycetota)	Micrococcaceae	Rothia	0.01 ± 0	0.01 ± 0.01	0 ± 0	0.01 ± 0	0.01 ± 0.01	0.03 ± 0.02	0.01 ± 0
Actinobacteria (Actinomycetota)	Propionibacteriaceae	Propionibacterium	0.02 ± 0.01	0 ± 0	0.07 ± 0.06	0.01 ± 0.01	0.05 ± 0.05	0 ± 0	0 ± 0
Bacteroidetes (Bacteroidota)	Bacteroidaceae	Bacteroides (Bacteroides/Phocaeicola)	10.4 ± 2.45	25.3 ± 7.92	0.29 ± 0.28	18.6 ± 8.07	5.39 ± 3.80	8.74 ± 5.69	1.97 ± 1.53
Bacteroidetes (Bacteroidota)	Porphyromonadaceae (Tannerellaceae)	Parabacteroides	2.00 ± 0.78	1.28 ± 0.85	0 ± 0	7.48 ± 3.71	0.06 ± 0.05	2.34 ± 1.94	0.40 ± 0.40
Bacteroidetes (Bacteroidota)	Rikenellaceae	Alistipes	0.57 ± 0.34	0 ± 0	0 ± 0	0.43 ± 0.27	3.04 ± 2.05	0.05 ± 0.03	0.01 ± 0.01
Firmicutes (Bacillota)	Clostridiaceae (Clostridiaceae/Lachnospiraceae)	Clostridium (Clostridium/Enterocloster/Hungatella)	2.41 ± 0.73	0.63 ± 0.28	0.78 ± 0.31	0.41 ± 0.21	4.69 ± 2.10	1.09 ± 0.54	7.27 ± 3.69
Firmicutes (Bacillota)	Clostridiales Family XI Incertae Sedis (Peptoniphilaceae)	Anaerococcus	0.02 ± 0.02	0 ± 0	0.01 ± 0.01	0.11 ± 0.11	0 ± 0	0 ± 0	0 ± 0
Firmicutes (Bacillota)	Enterococcaceae	Enterococcus	2.75 ± 0.64	0.23 ± 0.18	1.67 ± 0.90	1.86 ± 0.87	7.49 ± 3.09	3.12 ± 1.26	2.38 ± 1.04
Firmicutes (Bacillota)	Erysipelotrichaceae (Coprobacillaceae)	Coprobacillus	1.55 ± 0.68	0.89 ± 0.89	0.38 ± 0.27	4.60 ± 3.39	1.31 ± 1.06	0.24 ± 0.16	1.79 ± 1.59
Firmicutes (Bacillota)	Erysipelotrichaceae	Unclassified Erysipelotrichaceae (Unclassified Erysipelotrichaceae/Thomasclavelia/Erysipelotrichaceae incertae sedis)	1.56 ± 0.56	0 ± 0	0.10 ± 0.09	1.69 ± 1.12	0.40 ± 0.25	5.37 ± 2.78	1.57 ± 0.71
Firmicutes (Bacillota)	Eubacteriaceae	Eubacterium	0.74 ± 0.35	0 ± 0	0 ± 0	1.28 ± 1.03	1.69 ± 1.14	0.04 ± 0.04	1.51 ± 1.50
Firmicutes (Bacillota)	Lachnospiraceae	Anaerostipes	0.23 ± 0.12	0 ± 0	0 ± 0	0.41 ± 0.38	0.01 ± 0.01	0.21 ± 0.19	0.75 ± 0.59
Firmicutes (Bacillota)	Lachnospiraceae	Blautia (Mediterraneibacter)	4.43 ± 1.26	0.24 ± 0.15	1.02 ± 0.89	2.30 ± 1.32	5.48 ± 3.36	3.53 ± 1.66	14.6 ± 6.05
Firmicutes (Bacillota)	Lachnospiraceae	Dorea	0.04 ± 0.02	0 ± 0	0 ± 0	0.04 ± 0.03	0.09 ± 0.08	0.08 ± 0.08	0 ± 0
Firmicutes (Bacillota)	Lachnospiraceae	Unclassified Lachnospiraceae	0.52 ± 0.31	0 ± 0	0.02 ± 0.01	0.11 ± 0.07	2.13 ± 1.78	0.21 ± 0.13	0.73 ± 0.70
Firmicutes (Bacillota)	Lactobacillaceae	Lactobacillus (Lactobacillus/Limosilactobacillus/Lacticaseibacillus)	0.87 ± 0.29	0.72 ± 0.68	1.88 ± 1.36	0.42 ± 0.32	1.03 ± 0.74	0.58 ± 0.36	0.64 ± 0.51
Firmicutes (Bacillota)	Peptostreptococcaceae	Unclassified Peptostreptococcaceae (Intestimibacter/Clostridiodes)	0.19 ± 0.04	0.09 ± 0.08	0 ± 0	0.09 ± 0.05	0.34 ± 0.15	0.20 ± 0.07	0.45 ± 0.14
Firmicutes (Bacillota)	Ruminococcaceae (Oscillospiraceae)	Subdoligranulum	1.11 ± 0.40	0.03 ± 0.03	1.01 ± 0.74	0.06 ± 0.04	2.37 ± 1.65	1.77 ± 1.06	1.56 ± 1.30
Firmicutes (Bacillota)	Staphylococcaceae	Staphylococcus	0.03 ± 0.01	0.02 ± 0.01	0.06 ± 0.05	0.04 ± 0.02	0.01 ± 0	0.03 ± 0.02	0.02 ± 0.01
Firmicutes (Bacillota)	Streptococcaceae	Lactococcus	0.22 ± 0.12	0 ± 0	0 ± 0	0.28 ± 0.27	0 ± 0	0.01 ± 0.01	1.05 ± 0.69
Firmicutes (Bacillota)	Streptococcaceae	Streptococcus	1.23 ± 0.35	0.22 ± 0.14	0.1 0± 0.03	1.10 ± 0.47	2.64 ± 1.76	1.96 ± 0.92	1.40 ± 0.51
Firmicutes (Bacillota)	Unclassified Clostridiales (Oscillospiraceae)	Flavonifractor	0.19 ± 0.09	0.01 ± 0.01	0.59 ± 0.54	0.03 ± 0.03	0.10 ± 0.05	0.18 ± 0.16	0.21 ± 0.10
Firmicutes (Bacillota)	Unclassified Clostridiales (Unclassified Eubacteriales)	Unclassified Clostridiales (Unclassified Eubacteriales)	0.18 ± 0.10	0.41 ± 0.41	0 ± 0	0 ± 0	0.19 ± 0.19	0.04 ± 0.03	0.43 ± 0.39
Firmicutes (Bacillota)	Veillonellaceae	Megasphaera	0.20 ± 0.11	0.20 ± 0.20	0 ± 0	0.05 ± 0.04	0 ± 0	0.39 ± 0.38	0.55 ± 0.50
Firmicutes (Bacillota)	Veillonellaceae	Veillonella	3.38 ± 0.76	0.65 ± 0.40	2.49 ± 1.69	2.26 ± 0.80	4.49 ± 1.58	7.89 ± 3.51	2.44 ± 0.60
Proteobacteria (Pseudomonadota)	Enterobacteriaceae	Citrobacter	1.07 ± 0.55	0 ± 0	2.85 ± 2.84	0.25 ± 0.20	0.71 ± 0.70	1.64 ± 1.52	1.10 ± 0.98
Proteobacteria (Pseudomonadota)	Enterobacteriaceae	Enterobacter	4.36 ± 1.62	5.58 ± 5.40	3.00 ± 2.85	1.54 ± 0.80	9.64 ± 6.24	1.36 ± 0.86	5.41 ± 4.79
Proteobacteria (Pseudomonadota)	Enterobacteriaceae	Escherichia	15.0 ± 3.08	32.8 ± 9.74	26.9 ± 12.4	6.44 ± 2.45	7.96 ± 5.92	6.45 ± 3.24	9.22 ± 3.70
Proteobacteria (Pseudomonadota)	Enterobacteriaceae	Klebsiella	2.71 ± 0.84	0.32 ± 0.31	4.25 ± 2.95	0.93 ± 0.41	7.02 ± 3.68	1.20 ± 0.70	3.01 ± 1.80
Proteobacteria (Pseudomonadota)	Pasteurellaceae	Haemophilus	0.09 ± 0.04	0.07 ± 0.03	0.17 ± 0.13	0.11 ± 0.09	0.18 ± 0.18	0.03 ± 0.02	0 ± 0
Verrucomicrobia (Verrucomicrobiota)	Verrucomicrobiaceae (Akkermansiaceae)	Akkermansia	0.91 ± 0.73	0 ± 0	0 ± 0	0.03 ± 0.03	0.15 ± 0.15	5.02 ± 4.14	0.05 ± 0.05
	Siphoviridae	Unclassified Siphoviridae	0.14 ± 0.07	0 ± 0	0.01 ± 0.01	0.32 ± 0.30	0.08 ± 0.08	0.31 ± 0.23	0.07 ± 0.04

## Sheet: Table S2
Table S2. Relative Abundances of Microbial Species in Feces of Exclusively Breastfed, Mixed-fed, and Exclusively Formula-fed Infants at 6 Weeks-of-Age
Data are mean ± SEM
Only the species with mean relative abundances > 0.01% and presenting in > 10% of samples were listed
For columns A-C, black text are taxonomic names used in MetaPhlAn2 and blue text in parenthesis are current taxonomic names in NCBI taxonomy browser as of 12/27/2024 (https://www.ncbi.nlm.nih.gov/Taxonomy/Browser/wwwtax.cgi)
Abbreviations: BF, breastfed; CS, cesarean section; FF, formula-fed; MF, mixed-fed; VD, vaginally delivered
Phylum	Family	Genus	Species	All infants	BF		MF		FF
					VD	CS	VD	CS	VD	CS
Actinobacteria (Actinomycetota)	Actinomycetaceae	Varibaculum	Varibaculum cambriense	0.07 ± 0.04	0.02 ± 0.02	0 ± 0	0.15 ± 0.11	0.01 ± 0.01	0.23 ± 0.21	0.04 ± 0.02
Actinobacteria (Actinomycetota)	Bifidobacteriaceae	Bifidobacterium	Bifidobacterium bifidum	5.03 ± 1.37	5.24 ± 5.24	3.05 ± 1.84	6.40 ± 3.62	3.41 ± 2.15	4.36 ± 2.60	7.42 ± 3.16
Actinobacteria (Actinomycetota)	Bifidobacteriaceae	Bifidobacterium	Bifidobacterium breve	11.4 ± 2.86	0 ± 0	26.3 ± 11.3	11.9 ± 7.33	9.71 ± 5.9	10.6 ± 5.91	8.37 ± 3.05
Actinobacteria (Actinomycetota)	Bifidobacteriaceae	Bifidobacterium	Bifidobacterium catenulatum	0.15 ± 0.13	0 ± 0	0 ± 0	0.11 ± 0.11	0.04 ± 0.03	0 ± 0	0.75 ± 0.74
Actinobacteria (Actinomycetota)	Bifidobacteriaceae	Bifidobacterium	Bifidobacterium dentium	0.42 ± 0.28	0 ± 0	0 ± 0	0.14 ± 0.12	1.3 ± 1.29	0 ± 0	1.00 ± 0.99
Actinobacteria (Actinomycetota)	Bifidobacteriaceae	Bifidobacterium	Bifidobacterium longum	15.9 ± 2.76	23.8 ± 8.67	15.3 ± 7.42	14.6 ± 5.45	6.07 ± 5.43	20.1 ± 7.73	14.5 ± 4.89
Actinobacteria (Actinomycetota)	Bifidobacteriaceae	Bifidobacterium	Bifidobacterium pseudocatenulatum	1.31 ± 0.49	0.75 ± 0.59	0.05 ± 0.05	0.19 ± 0.19	2.31 ± 1.77	3.82 ± 2.00	0.66 ± 0.27
Actinobacteria (Actinomycetota)	Coriobacteriaceae	Collinsella	Collinsella aerofaciens	1.22 ± 0.48	0.39 ± 0.26	0.02 ± 0.02	3.69 ± 2.21	0.23 ± 0.17	1.79 ± 1.25	1.21 ± 0.92
Actinobacteria (Actinomycetota)	Coriobacteriaceae (Eggerthellaceae)	Eggerthella	Eggerthella lenta	0.02 ± 0.01	0 ± 0	0 ± 0	0.01 ± 0.01	0.02 ± 0.01	0.09 ± 0.08	0.02 ± 0.01
Actinobacteria (Actinomycetota)	Coriobacteriaceae (Eggerthellaceae)	Eggerthella	Unclassified Eggerthella	0.44 ± 0.11	0.04 ± 0.02	0.30 ± 0.13	0.36 ± 0.24	0.6 ± 0.31	1.03 ± 0.46	0.25 ± 0.09
Actinobacteria (Actinomycetota)	Micrococcaceae	Rothia	Rothia mucilaginosa	0.01 ± 0	0.01 ± 0.01	0 ± 0	0.01 ± 0	0.01 ± 0	0.02 ± 0.02	0.01 ± 0
Bacteroidetes (Bacteroidota)	Bacteroidaceae	Bacteroides	Bacteroides caccae	2.37 ± 1.35	4.43 ± 4.21	0.33 ± 0.32	3.50 ± 3.48	0.33 ± 0.27	5.70 ± 5.68	0.44 ± 0.44
Bacteroidetes (Bacteroidota)	Bacteroidaceae	Bacteroides (Phocaeicola)	Bacteroides dorei (Phocaeicola dorei)	0.48 ± 0.31	2.48 ± 1.74	0.13 ± 0.13	0.23 ± 0.18	0.06 ± 0.05	0.01 ± 0.01	0 ± 0
Bacteroidetes (Bacteroidota)	Bacteroidaceae	Bacteroides	Bacteroides fragilis	1.37 ± 1.04	6.43 ± 5.89	0.45 ± 0.45	0.75 ± 0.70	0.08 ± 0.06	0.71 ± 0.67	0.05 ± 0.05
Bacteroidetes (Bacteroidota)	Bacteroidaceae	Bacteroides	Bacteroides ovatus	0.22 ± 0.12	0 ± 0	0.26 ± 0.26	0.07 ± 0.07	0.37 ± 0.3	0.59 ± 0.58	0.04 ± 0.04
Bacteroidetes (Bacteroidota)	Bacteroidaceae	Bacteroides	Bacteroides thetaiotaomicron	0.85 ± 0.68	0 ± 0	0 ± 0	4.81 ± 3.88	0.33 ± 0.3	0.04 ± 0.02	0 ± 0
Bacteroidetes (Bacteroidota)	Bacteroidaceae	Bacteroides	Bacteroides uniformis	2.02 ± 1.22	2.09 ± 1.36	0.10 ± 0.10	6.95 ± 6.84	1.75 ± 1.22	1.11 ± 0.73	0.35 ± 0.29
Bacteroidetes (Bacteroidota)	Bacteroidaceae	Bacteroides (Phocaeicola)	Bacteroides vulgatus (Phocaeicola vulgatus)	1.41 ± 0.64	3.80 ± 3.18	0.25 ± 0.24	1.90 ± 1.06	0.79 ± 0.56	0.22 ± 0.13	1.54 ± 1.41
Bacteroidetes (Bacteroidota)	Porphyromonadaceae (Tannerellaceae)	Parabacteroides	Parabacteroides distasonis	1.01 ± 0.49	0.74 ± 0.71	0.06 ± 0.05	3.87 ± 2.58	0.2 ± 0.2	0.91 ± 0.72	0.35 ± 0.30
Bacteroidetes (Bacteroidota)	Porphyromonadaceae (Tannerellaceae)	Parabacteroides	Parabacteroides merdae	0.52 ± 0.42	0 ± 0	0 ± 0	2.76 ± 2.43	0.23 ± 0.19	0.09 ± 0.06	0.08 ± 0.07
Bacteroidetes (Bacteroidota)	Porphyromonadaceae (Tannerellaceae)	Parabacteroides	Unclassified Parabacteroides	0.26 ± 0.15	0.53 ± 0.53	0.04 ± 0.04	0.85 ± 0.71	0.06 ± 0.05	0.10 ± 0.07	0.01 ± 0.01
Bacteroidetes (Bacteroidota)	Rikenellaceae	Alistipes	Alistipes putredinis	0.23 ± 0.16	0 ± 0	0 ± 0	0.05 ± 0.04	1.25 ± 0.87	0.04 ± 0.03	0.01 ± 0.01
Firmicutes (Bacillota)	Clostridiaceae (Lanchnospiraceae)	Clostridium (Enterocloster)	Clostridium bolteae ( Enterocloster bolteae)	0.58 ± 0.29	0.16 ± 0.16	0.23 ± 0.22	0.23 ± 0.16	0.57 ± 0.53	0.30 ± 0.27	1.90 ± 1.52
Firmicutes (Bacillota)	Clostridiaceae	Clostridium	Clostridium butyricum	0.29 ± 0.20	0 ± 0	0 ± 0	0 ± 0	0.12 ± 0.08	0.01 ± 0.01	1.55 ± 1.10
Firmicutes (Bacillota)	Clostridiaceae (Lanchnospiraceae)	Clostridium (Hungatella)	Clostridium hathewayi (Hungatella hathewayi)	0.36 ± 0.31	0 ± 0	0.06 ± 0.04	0.01 ± 0.01	0.04 ± 0.04	0.05 ± 0.05	1.91 ± 1.79
Firmicutes (Bacillota)	Clostridiaceae	Clostridium	Clostridium perfringens	0.19 ± 0.06	0.22 ± 0.11	0.37 ± 0.18	0 ± 0	0.11 ± 0.06	0.03 ± 0.02	0.38 ± 0.29
Firmicutes (Bacillota)	Clostridiales Family XI Incertae Sedis (Peptoniphilaceae)	Anaerococcus	Anaerococcus vaginalis	0.02 ± 0.02	0 ± 0	0 ± 0	0.09 ± 0.09	0.01 ± 0.01	0 ± 0	0 ± 0
Firmicutes (Bacillota)	Clostridiales_noname (Oscillospiraceae)	Flavonifractor	Flavonifractor plautii	0.19 ± 0.09	0.01 ± 0.01	0.55 ± 0.50	0.03 ± 0.03	0.1 ± 0.05	0.18 ± 0.16	0.21 ± 0.09
Firmicutes (Bacillota)	Clostridiales_noname (Unclassified Eubacteriales)	Unclassified Clostridiales (Unclassified Eubacteriales)	Clostridiales bacterium 1_7_47FAA	0.18 ± 0.10	0.41 ± 0.41	0.03 ± 0.03	0 ± 0	0.17 ± 0.17	0.04 ± 0.03	0.4 ± 0.36
Firmicutes (Bacillota)	Enterococcaceae	Enterococcus	Enterococcus avium	0.44 ± 0.18	0 ± 0	0.05 ± 0.05	0.82 ± 0.77	0.1 ± 0.07	0.89 ± 0.54	0.81 ± 0.48
Firmicutes (Bacillota)	Enterococcaceae	Enterococcus	Enterococcus casseliflavus	0.23 ± 0.18	0 ± 0	0.01 ± 0.01	0.12 ± 0.12	0.02 ± 0.01	1.10 ± 1.04	0.15 ± 0.09
Firmicutes (Bacillota)	Enterococcaceae	Enterococcus	Enterococcus faecalis	1.82 ± 0.59	0.23 ± 0.18	1.50 ± 0.84	0.78 ± 0.53	6.89 ± 2.9	0.16 ± 0.06	1.00 ± 0.65
Firmicutes (Bacillota)	Enterococcaceae	Enterococcus	Enterococcus faecium	0.17 ± 0.10	0 ± 0	0 ± 0	0.13 ± 0.13	0.01 ± 0.01	0.64 ± 0.51	0.26 ± 0.22
Firmicutes (Bacillota)	Enterococcaceae	Enterococcus	Enterococcus gallinarum	0.07 ± 0.04	0 ± 0	0 ± 0	0 ± 0	0 ± 0	0.29 ± 0.19	0.14 ± 0.10
Firmicutes (Bacillota)	Erysipelotrichaceae (Coprobacillaceae)	Coprobacillus	Unclassified Coprobacillus	1.51 ± 0.68	0.89 ± 0.89	0.42 ± 0.25	4.60 ± 3.39	1.24 ± 0.98	0.24 ± 0.16	1.67 ± 1.47
Firmicutes (Bacillota)	Erysipelotrichaceae (Coprobacillaceae)	Unclassified Erysipelotrichaceae (Thomasclavelia)	Clostridium ramosum (Thomasclavelia ramosa)	0.38 ± 0.18	0 ± 0	0.08 ± 0.08	1.38 ± 0.92	0.42 ± 0.24	0.03 ± 0.02	0.37 ± 0.31
Firmicutes (Bacillota)	Erysipelotrichaceae	Unclassified Erysipelotrichaceae	Erysipelotrichaceae bacterium 2 2 44A	0.19 ± 0.14	0 ± 0	0 ± 0	0.01 ± 0	0.02 ± 0.01	1.01 ± 0.82	0.14 ± 0.09
Firmicutes (Bacillota)	Erysipelotrichaceae	Unclassified Erysipelotrichaceae (Erysipelotrichaceae incertae sedis)	[Clostridium] innocuum	0.28 ± 0.18	0 ± 0	0 ± 0	0.01 ± 0.01	0 ± 0	1.49 ± 1.01	0.20 ± 0.11
Firmicutes (Bacillota)	Erysipelotrichaceae	unclassified Erysipelotrichaceae	Erysipelotrichaceae bacterium 6_1_45	0.32 ± 0.19	0 ± 0	0 ± 0	0.26 ± 0.26	0.03 ± 0.02	0.99 ± 0.92	0.67 ± 0.58
Firmicutes (Bacillota)	Lachnospiraceae	Anaerostipes	Unclassified Anaerostipes	0.09 ± 0.04	0 ± 0	0 ± 0	0.12 ± 0.09	0.01 ± 0.01	0.21 ± 0.19	0.21 ± 0.11
Firmicutes (Bacillota)	Lachnospiraceae	Blautia (Mediterraneibacter)	Ruminococcus gnavus (Mediterraneibacter gnavus)	4.13 ± 1.25	0.14 ± 0.13	0.95 ± 0.82	1.68 ± 1.24	4.9 ± 3.05	3.27 ± 1.53	13.1 ± 5.70
Firmicutes (Bacillota)	Lachnospiraceae	Blautia (Mediterraneibacter)	[Ruminococcus] torques	0.25 ± 0.12	0.10 ± 0.10	0.01 ± 0.01	0.62 ± 0.60	0.21 ± 0.1	0.27 ± 0.25	0.30 ± 0.14
Firmicutes (Bacillota)	Lachnospiraceae	Unclassified Lachnospiraceae	Lachnospiraceae bacterium 2_1_58FAA	0.19 ± 0.12	0 ± 0	0.01 ± 0.01	0.07 ± 0.07	0.29 ± 0.28	0.09 ± 0.07	0.67 ± 0.65
Firmicutes (Bacillota)	Lactobacillaceae	Lactobacillus (Limosilactobacillus)	Lactobacillus fermentum (Limosilactobacillus fermentum)	0.28 ± 0.14	0 ± 0	0 ± 0	0.10 ± 0.10	0.93 ± 0.69	0.15 ± 0.13	0.44 ± 0.40
Firmicutes (Bacillota)	Lactobacillaceae	Lactobacillus	Lactobacillus gasseri	0.05 ± 0.02	0.03 ± 0.03	0 ± 0	0.01 ± 0.01	0 ± 0	0.15 ± 0.12	0.10 ± 0.07
Firmicutes (Bacillota)	Lactobacillaceae	Lactobacillus (Lacticaseibacillus)	Lactobacillus rhamnosus (Lacticaseibacillus rhamnosus)	0.32 ± 0.15	0.66 ± 0.66	0.53 ± 0.32	0.31 ± 0.31	0.05 ± 0.03	0.29 ± 0.29	0.08 ± 0.06
Firmicutes (Bacillota)	Peptostreptococcaceae	Unclassified Peptostreptococcaceae (Intestimibacter)	Clostridium bartlettii (Intestinibacter bartlettii)	0.07 ± 0.02	0 ± 0	0 ± 0	0.03 ± 0.02	0.08 ± 0.06	0.11 ± 0.06	0.18 ± 0.06
Firmicutes (Bacillota)	Peptostreptococcaceae	Unclassified Peptostreptococcaceae (Clostridiodes)	Clostridium difficile (Clostridioides dificile)	0.10 ± 0.03	0.09 ± 0.08	0.01 ± 0.01	0.05 ± 0.05	0.12 ± 0.11	0.07 ± 0.04	0.25 ± 0.12
Firmicutes (Bacillota)	Ruminococcaceae (Oscillospiraceae)	Subdoligranulum	Unclassified Subdoligranulum	1.11 ± 0.40	0.03 ± 0.03	0.93 ± 0.68	0.06 ± 0.04	2.16 ± 1.5	1.77 ± 1.06	1.52 ± 1.20
Firmicutes (Bacillota)	Staphylococcaceae	Staphylococcus	Staphylococcus aureus	0.01 ± 0	0.02 ± 0.01	0 ± 0	0.02 ± 0.02	0 ± 0	0.02 ± 0.02	0.02 ± 0.01
Firmicutes (Bacillota)	Staphylococcaceae	Staphylococcus	Staphylococcus epidermidis	0.01 ± 0.01	0 ± 0	0.05 ± 0.04	0 ± 0	0.01 ± 0	0.01 ± 0.01	0 ± 0
Firmicutes (Bacillota)	Streptococcaceae	Lactococcus	Lactococcus lactis	0.22 ± 0.12	0 ± 0	0 ± 0	0.28 ± 0.27	0.02 ± 0.02	0.01 ± 0.01	0.97 ± 0.64
Firmicutes (Bacillota)	Streptococcaceae	Streptococcus	Streptococcus mitis/oralis/pneumoniae	0.02 ± 0.01	0.01 ± 0.01	0.03 ± 0.01	0.01 ± 0.01	0.01 ± 0.01	0.03 ± 0.03	0.03 ± 0.01
Firmicutes (Bacillota)	Streptococcaceae	Streptococcus	Streptococcus parasanguinis	0.13 ± 0.04	0 ± 0	0.01 ± 0.01	0.15 ± 0.06	0.1 ± 0.05	0.36 ± 0.17	0.15 ± 0.08
Firmicutes (Bacillota)	Streptococcaceae	Streptococcus	Streptococcus salivarius	0.57 ± 0.23	0.17 ± 0.14	0.04 ± 0.02	0.32 ± 0.16	1.28 ± 1.06	0.95 ± 0.66	0.58 ± 0.37
Firmicutes (Bacillota)	Streptococcaceae	Streptococcus	Streptococcus thermophilus	0.18 ± 0.04	0 ± 0	0 ± 0	0.20 ± 0.13	0.13 ± 0.05	0.36 ± 0.14	0.34 ± 0.10
Firmicutes (Bacillota)	Streptococcaceae	Streptococcus	Streptococcus vestibularis	0.09 ± 0.04	0 ± 0	0 ± 0	0.32 ± 0.21	0.07 ± 0.03	0.06 ± 0.03	0.09 ± 0.05
Firmicutes (Bacillota)	Veillonellaceae	Megasphaera	Megasphaera micronuciformis	0.05 ± 0.04	0 ± 0	0 ± 0	0.01 ± 0.01	0 ± 0	0.01 ± 0.01	0.25 ± 0.21
Firmicutes (Bacillota)	Veillonellaceae	Veillonella	Unclassified Veillonella	1.38 ± 0.28	0.14 ± 0.08	1.20 ± 0.97	1.28 ± 0.57	2.59 ± 0.9	1.71 ± 0.60	1.13 ± 0.33
Firmicutes (Bacillota)	Veillonellaceae	Veillonella	Veillonella atypica	0.25 ± 0.07	0.05 ± 0.02	0.12 ± 0.11	0.30 ± 0.18	0.09 ± 0.05	0.24 ± 0.13	0.67 ± 0.31
Firmicutes (Bacillota)	Veillonellaceae	Veillonella	Veillonella dispar	0.41 ± 0.32	0.03 ± 0.02	0.01 ± 0.01	0.15 ± 0.07	0.21 ± 0.17	1.84 ± 1.82	0.28 ± 0.15
Firmicutes (Bacillota)	Veillonellaceae	Veillonella	Veillonella parvula	1.31 ± 0.58	0.44 ± 0.31	1.00 ± 0.62	0.50 ± 0.37	1.21 ± 0.77	4.10 ± 3.11	0.60 ± 0.27
Proteobacteria (Pseudomonadota)	Enterobacteriaceae	Citrobacter	Citrobacter freundii	0.23 ± 0.13	0 ± 0	0 ± 0	0.19 ± 0.16	0.57 ± 0.55	0.05 ± 0.04	0.51 ± 0.45
Proteobacteria (Pseudomonadota)	Enterobacteriaceae	Citrobacter	Unclassified Citrobacter	0.12 ± 0.08	0 ± 0	0 ± 0	0.05 ± 0.03	0.1 ± 0.1	0.07 ± 0.06	0.51 ± 0.46
Proteobacteria (Pseudomonadota)	Enterobacteriaceae	Enterobacter	Enterobacter cloacae	4.25 ± 1.62	5.58 ± 5.40	3.18 ± 2.62	1.12 ± 0.75	8.77 ± 5.8	1.36 ± 0.86	5.06 ± 4.42
Proteobacteria (Pseudomonadota)	Enterobacteriaceae	Escherichia	Escherichia coli	9.74 ± 1.91	21.8 ± 5.88	14.5 ± 6.60	4.20 ± 1.78	5.47 ± 4	4.73 ± 2.27	6.28 ± 2.73
Proteobacteria (Pseudomonadota)	Enterobacteriaceae	Escherichia	Unclassified Escherichia	5.13 ± 1.26	11.0 ± 3.98	11.2 ± 5.19	1.62 ± 0.73	2.07 ± 1.46	1.71 ± 1.00	2.48 ± 0.77
Proteobacteria (Pseudomonadota)	Enterobacteriaceae	Klebsiella	Klebsiella oxytoca	0.76 ± 0.37	0.03 ± 0.03	0.64 ± 0.47	0.44 ± 0.17	2.11 ± 1.99	0.14 ± 0.08	1.05 ± 0.71
Proteobacteria (Pseudomonadota)	Enterobacteriaceae	Klebsiella	Klebsiella pneumoniae	1.25 ± 0.55	0.29 ± 0.28	3.08 ± 2.75	0.04 ± 0.04	2.15 ± 1.41	0.56 ± 0.42	1.14 ± 0.70
Proteobacteria (Pseudomonadota)	Enterobacteriaceae	Klebsiella	Klebsiella unclassified	0.32 ± 0.10	0 ± 0	0.23 ± 0.16	0.45 ± 0.28	0.07 ± 0.04	0.50 ± 0.30	0.65 ± 0.32
Proteobacteria (Pseudomonadota)	Pasteurellaceae	Haemophilus	Haemophilus parainfluenzae	0.09 ± 0.04	0.07 ± 0.03	0.16 ± 0.12	0.11 ± 0.09	0.17 ± 0.16	0.02 ± 0.02	0 ± 0
Verrucomicrobia (Verrucomicrobiota)	Verrucomicrobiaceae (Akkernansiaceae)	Akkermansia	Akkermansia muciniphila	0.91 ± 0.73	0 ± 0	0 ± 0	0.03 ± 0.03	0.14 ± 0.14	5.02 ± 4.14	0.37 ± 0.32

## Sheet: Table S3
Table S3. Metabolites Affected by Feeding Mode in Feces of Exclusively Breastfed, Mixed-fed, and Exclusively Formula-fed Infants at 6 Weeks-of-Age
	Higher in numerator group at p < 0.05, q < 0.10
	Lower in numerator group at p < 0.05, q < 0.10
Abbreviations: BF, Breastfed; FF, formula-fed; MF, mixed-fed
			Log2 fold-change			ANOVA Contrasts
			FF	MF	FF	FF		MF		FF
						BF		BF		MF
Biochemical Name	Super-pathway	Sub-pathway	BF	BF	MF	p value	q value	p value	q value	p value	q value
N-acetylglycine	Amino Acid	Glycine, Serine and Threonine Metabolism	0.85599	0.815575	0.0426443	0.0216	0.0158	0.028	0.0165	0.9156	0.9131
betaine	Amino Acid	Glycine, Serine and Threonine Metabolism	-1.18442	-1.68966	0.485427	0.0353	0.0241	0.0036	0.0029	0.3872	0.7744
serine	Amino Acid	Glycine, Serine and Threonine Metabolism	0.443607	0.400538	0.0426443	0.0115	0.0093	0.0225	0.0138	0.7945	0.8953
N-propionylalanine	Amino Acid	Alanine and Aspartate Metabolism	1.14405	1.25701	-0.104697	0.0002	0.0002	4.0685e-05	5.8838e-05	0.6978	0.8921
asparagine	Amino Acid	Alanine and Aspartate Metabolism	1.43829	1.48543	-0.0439433	0.0226	0.0164	0.0189	0.0121	0.9425	0.917
N-acetylasparagine	Amino Acid	Alanine and Aspartate Metabolism	1.28688	1.25096	0.0426443	5.4852e-05	7.7724e-05	8.4945e-05	0.0001	0.9017	0.9093
glutamate	Amino Acid	Glutamate Metabolism	1.32193	1.37295	-0.0439433	1.554e-05	2.4968e-05	7.9753e-06	1.4798e-05	0.8582	0.9038
glutamine	Amino Acid	Glutamate Metabolism	1.20789	1.27501	-0.0740006	0.0004	0.0005	0.0002	0.0002	0.8386	0.8992
alpha-ketoglutaramate*	Amino Acid	Glutamate Metabolism	2.06005	1.58496	0.475085	2.3433e-06	4.4767e-06	0.0002	0.0002	0.2393	0.6615
N-acetylglutamate	Amino Acid	Glutamate Metabolism	0.565597	0.9855	-0.415037	0.139	0.0784	0.0112	0.0077	0.2709	0.6874
beta-citrylglutamate	Amino Acid	Glutamate Metabolism	-1.68966	-1	-0.713119	0.0119	0.0096	0.1365	0.0621	0.2856	0.7008
S-1-pyrroline-5-carboxylate	Amino Acid	Glutamate Metabolism	2.26303	2.17313	0.0976108	3.7896e-05	5.5755e-05	7.1307e-05	9.7394e-05	0.8596	0.9038
propionylglutamine	Amino Acid	Glutamate Metabolism	1.7137	1.75702	-0.0439433	0.0001	0.0002	8.297e-05	0.0001	0.9168	0.9132
succinylglutamine	Amino Acid	Glutamate Metabolism	-1.64386	-1.25154	-0.395929	0.0025	0.0023	0.0193	0.0122	0.4603	0.8188
3-methylhistidine	Amino Acid	Histidine Metabolism	-1.68966	-1.39593	-0.286304	3.9308e-05	5.7611e-05	0.0005	0.0005	0.462	0.8188
N-acetyl-1-methylhistidine*	Amino Acid	Histidine Metabolism	0.731183	1.14405	-0.415037	0.0637	0.0404	0.0043	0.0033	0.2885	0.7043
hydantoin-5-propionate	Amino Acid	Histidine Metabolism	1.51602	1.5509	-0.0291463	2.5951e-07	6.1895e-07	1.5524e-07	4.6735e-07	0.8982	0.9093
imidazole propionate	Amino Acid	Histidine Metabolism	2.81558	1.5008	1.31615	0.0009	0.001	0.0691	0.035	0.1094	0.5267
formiminoglutamate	Amino Acid	Histidine Metabolism	4.4121	4.27798	0.137504	1.6127e-10	8.1483e-10	4.1988e-10	2.7528e-09	0.8203	0.8986
carnosine	Amino Acid	Histidine Metabolism	-1.73697	-1.39593	-0.358454	0.0012	0.0012	0.0089	0.0064	0.4891	0.8347
histamine	Amino Acid	Histidine Metabolism	-0.556393	-2.32193	1.73118	0.4674	0.2159	0.0041	0.0032	0.0283	0.4136
4-imidazoleacetate	Amino Acid	Histidine Metabolism	2.75916	2.10769	0.650765	0.0003	0.0004	0.0051	0.0039	0.3732	0.7691
N-acetylhistamine	Amino Acid	Histidine Metabolism	1.56071	0.0976108	1.46467	0.0225	0.0164	0.8848	0.2705	0.0321	0.4136
lysine	Amino Acid	Lysine Metabolism	1.9486	1.22651	0.722466	5.2695e-09	1.9089e-08	7.8506e-05	0.0001	0.016	0.3418
N2-acetyllysine	Amino Acid	Lysine Metabolism	3.20163	2.27798	0.925999	1.5446e-06	3.0107e-06	0.0004	0.0004	0.1337	0.5518
N6-acetyllysine	Amino Acid	Lysine Metabolism	1.01436	1.07724	-0.0588937	0.0348	0.0239	0.0255	0.0154	0.898	0.9093
N6-formyllysine	Amino Acid	Lysine Metabolism	3.95884	3.37851	0.584963	0	0	0	3e-15	0.0616	0.4512
N6-carboxyethyllysine	Amino Acid	Lysine Metabolism	2.64616	2.29866	0.344828	4.4091e-09	1.6125e-08	1.632e-07	4.8633e-07	0.3798	0.7711
hydroxy-N6,N6,N6-trimethyllysine*	Amino Acid	Lysine Metabolism	-2.64386	-1.94342	-0.713119	4.1474e-08	1.2157e-07	2.3975e-05	3.6839e-05	0.1064	0.5255
fructosyllysine	Amino Acid	Lysine Metabolism	5.45253	5.27352	0.176323	9.19e-13	8.402e-12	3.068e-12	4.5251e-11	0.7752	0.8953
saccharopine	Amino Acid	Lysine Metabolism	2.41954	2.11437	0.298658	1.1119e-07	2.9244e-07	2.1036e-06	4.7739e-06	0.4591	0.8188
2-aminoadipate	Amino Acid	Lysine Metabolism	0.201634	1.07039	-0.862496	0.6194	0.2712	0.01	0.007	0.0349	0.4136
pipecolate	Amino Acid	Lysine Metabolism	4.49249	3.58496	0.910733	1.0851e-10	5.8686e-10	6.337e-08	2.1739e-07	0.1292	0.5478
6-oxopiperidine-2-carboxylate	Amino Acid	Lysine Metabolism	1.53605	1.80735	-0.268817	3.9304e-06	7.2913e-06	1.2359e-07	3.8379e-07	0.3812	0.7711
cadaverine	Amino Acid	Lysine Metabolism	2.31325	2.07724	0.238787	0.0011	0.0012	0.0032	0.0026	0.7305	0.8928
N-acetyl-cadaverine	Amino Acid	Lysine Metabolism	2.83996	2.37851	0.464668	2.9201e-06	5.4698e-06	6.2428e-05	8.6063e-05	0.41	0.7895
5-aminovalerate	Amino Acid	Lysine Metabolism	5.45483	3.78136	1.67356	1.1334e-09	4.5335e-09	6.5593e-06	1.2583e-05	0.0344	0.4136
N,N,N-trimethyl-5-aminovalerate	Amino Acid	Lysine Metabolism	3.75275	3.32769	0.422233	9.8e-14	1.076e-12	7.965e-12	9.7913e-11	0.2985	0.7166
phenylacetate	Amino Acid	Phenylalanine Metabolism	5.10266	4.17473	0.925999	5.9238e-10	2.5275e-09	1.2906e-07	3.9661e-07	0.1955	0.6443
4-hydroxyphenylacetate	Amino Acid	Phenylalanine Metabolism	4.1819	3.26303	0.918386	1.6167e-07	4.0577e-07	2.2484e-05	3.4913e-05	0.2042	0.6443
4-hydroxyphenylpyruvate	Amino Acid	Tyrosine Metabolism	-0.643856	-1	0.344828	0.0733	0.0456	0.0073	0.0054	0.3477	0.7446
3-(4-hydroxyphenyl)lactate	Amino Acid	Tyrosine Metabolism	-1.59946	-1.35845	-0.251539	0.0109	0.0089	0.0295	0.0172	0.6949	0.8921
o-Tyrosine	Amino Acid	Tyrosine Metabolism	1.02857	1.09085	-0.0588937	0.0067	0.0057	0.0043	0.0033	0.8757	0.9093
dopamine 3-O-sulfate	Amino Acid	Tyrosine Metabolism	0.659925	1.07724	-0.415037	0.0558	0.0359	0.0024	0.002	0.229	0.6524
tyramine O-sulfate	Amino Acid	Tyrosine Metabolism	1.71809	1.57531	0.137504	0.0044	0.004	0.0087	0.0062	0.8081	0.8966
N-formylphenylalanine	Amino Acid	Tyrosine Metabolism	0.722466	0.863938	-0.136062	0.0273	0.0192	0.0087	0.0062	0.6591	0.8921
C-glycosyltryptophan	Amino Acid	Tryptophan Metabolism	-2.12029	-1.59946	-0.514573	5.6161e-06	1.0077e-05	0.0004	0.0004	0.227	0.6524
tryptophan betaine	Amino Acid	Tryptophan Metabolism	-4.32193	-2.12029	-2.18442	4.2065e-10	1.9003e-09	0.0007	0.0007	0.0004	0.1223
N-formylanthranilic acid	Amino Acid	Tryptophan Metabolism	1.76977	1.04963	0.722466	1.433e-05	2.3317e-05	0.0074	0.0054	0.06	0.4506
xanthurenate	Amino Acid	Tryptophan Metabolism	-1.02915	-0.761213	-0.286304	0.0002	0.0002	0.0051	0.0039	0.2745	0.6897
picolinate	Amino Acid	Tryptophan Metabolism	2.10098	1.9782	0.124328	1.7741e-08	5.6301e-08	8.0445e-08	2.6666e-07	0.7118	0.8928
tryptamine	Amino Acid	Tryptophan Metabolism	3.82883	1.82782	2	0.0005	0.0006	0.0858	0.0421	0.0608	0.4512
indoleacetate	Amino Acid	Tryptophan Metabolism	3.10434	2.83592	0.263034	8.2865e-06	1.4018e-05	3.8247e-05	5.5859e-05	0.6784	0.8921
indole-3-carboxylate	Amino Acid	Tryptophan Metabolism	1.32769	1	0.333424	0.0014	0.0014	0.0149	0.0097	0.408	0.7872
4-methyl-2-oxopentanoate	Amino Acid	Leucine, Isoleucine and Valine Metabolism	1.1635	0.799087	0.367371	0.0101	0.0083	0.0746	0.0374	0.4066	0.7871
isovalerate (i5:0)	Amino Acid	Leucine, Isoleucine and Valine Metabolism	5.59753	4.45943	1.1375	3e-14	3.83e-13	1.0332e-10	8.9649e-10	0.0563	0.4506
isovalerylglycine	Amino Acid	Leucine, Isoleucine and Valine Metabolism	1.95233	1.69153	0.263034	1.6005e-05	2.5502e-05	0.0001	0.0002	0.5338	0.8473
3-methylglutaconate	Amino Acid	Leucine, Isoleucine and Valine Metabolism	1.16993	1.47508	-0.304006	0.0014	0.0014	8.5097e-05	0.0001	0.3939	0.7814
3-methylglutarylcarnitine (2)	Amino Acid	Leucine, Isoleucine and Valine Metabolism	-1.18442	-1.21759	0.0426443	0.0009	0.0009	0.0006	0.0006	0.901	0.9093
3-methyl-2-oxovalerate	Amino Acid	Leucine, Isoleucine and Valine Metabolism	1.42223	1.04264	0.378512	0.004	0.0036	0.0323	0.0186	0.4291	0.8027
methylsuccinate	Amino Acid	Leucine, Isoleucine and Valine Metabolism	2.91265	2.89918	0.0143553	4.7969e-07	1.0685e-06	5.3728e-07	1.4677e-06	0.9772	0.9205
isobutyrylglycine	Amino Acid	Leucine, Isoleucine and Valine Metabolism	2.15056	2.13093	0.0143553	3.4394e-05	5.139e-05	4.0047e-05	5.82e-05	0.9664	0.9188
3-hydroxyisobutyrate	Amino Acid	Leucine, Isoleucine and Valine Metabolism	1.774	1.76553	0.0143553	5.0366e-07	1.1115e-06	5.6439e-07	1.5137e-06	0.9771	0.9205
methionine	Amino Acid	Methionine, Cysteine, SAM and Taurine Metabolism	0.678072	0.62293	0.0426443	0.0001	0.0002	0.0004	0.0004	0.7678	0.8953
N-acetylmethionine	Amino Acid	Methionine, Cysteine, SAM and Taurine Metabolism	1.13093	1.02148	0.111031	0.0003	0.0004	0.0011	0.0011	0.7163	0.8928
N-formylmethionine	Amino Acid	Methionine, Cysteine, SAM and Taurine Metabolism	1.08406	1.05658	0.0285692	0.0029	0.0027	0.0035	0.0028	0.9446	0.917
methionine sulfoxide	Amino Acid	Methionine, Cysteine, SAM and Taurine Metabolism	0.659925	0.687061	-0.0291463	0.0056	0.0049	0.0039	0.0031	0.9006	0.9093
N-acetylmethionine sulfoxide	Amino Acid	Methionine, Cysteine, SAM and Taurine Metabolism	1.38957	0.495695	0.895303	0.0014	0.0014	0.2431	0.0992	0.0349	0.4136
4-methylthio-2-oxobutanoate	Amino Acid	Methionine, Cysteine, SAM and Taurine Metabolism	1.84398	1.66903	0.176323	0.0005	0.0006	0.0016	0.0014	0.728	0.8928
cysteine	Amino Acid	Methionine, Cysteine, SAM and Taurine Metabolism	0.659925	0.575312	0.0840643	0.021	0.0155	0.0431	0.0237	0.7637	0.8942
N-acetylcysteine	Amino Acid	Methionine, Cysteine, SAM and Taurine Metabolism	1.13093	1.15704	-0.0291463	0.0017	0.0017	0.0013	0.0012	0.9329	0.9164
cysteine s-sulfate	Amino Acid	Methionine, Cysteine, SAM and Taurine Metabolism	2.03914	1.63227	0.400538	3.1679e-07	7.3725e-07	2.3408e-05	3.6156e-05	0.2647	0.6769
cysteine sulfinic acid	Amino Acid	Methionine, Cysteine, SAM and Taurine Metabolism	1.72683	1.64616	0.0840643	8.4366e-07	1.7607e-06	2.2611e-06	5.0155e-06	0.8005	0.8953
3-sulfo-L-alanine	Amino Acid	Methionine, Cysteine, SAM and Taurine Metabolism	1.29866	1.3505	-0.0588937	0.0038	0.0035	0.0027	0.0022	0.9031	0.9095
norvaline	Amino Acid	Urea cycle; Arginine and Proline Metabolism	1.53107	1.1177	0.411426	0.0117	0.0094	0.0621	0.0322	0.4897	0.8347
citrulline	Amino Acid	Urea cycle; Arginine and Proline Metabolism	1.46989	1.07039	0.400538	4.9004e-05	7.0215e-05	0.0023	0.002	0.2448	0.6615
homoarginine	Amino Acid	Urea cycle; Arginine and Proline Metabolism	2.488	2.1635	0.321928	0.0036	0.0033	0.0108	0.0075	0.6956	0.8921
homocitrulline	Amino Acid	Urea cycle; Arginine and Proline Metabolism	3.24184	2.77189	0.475085	1.6885e-10	8.4206e-10	1.5566e-08	6.2058e-08	0.281	0.6952
N-acetylproline	Amino Acid	Urea cycle; Arginine and Proline Metabolism	2.76977	2.62059	0.15056	1.2431e-07	3.2254e-07	4.3859e-07	1.2093e-06	0.7531	0.8928
N-delta-acetylornithine	Amino Acid	Urea cycle; Arginine and Proline Metabolism	1.38405	1.01436	0.367371	0.0022	0.0021	0.0225	0.0138	0.3968	0.7855
N2,N5-diacetylornithine	Amino Acid	Urea cycle; Arginine and Proline Metabolism	1.14405	1.18903	-0.0439433	0.01	0.0083	0.0073	0.0053	0.9062	0.9102
trans-4-hydroxyproline	Amino Acid	Urea cycle; Arginine and Proline Metabolism	-1.18442	-0.666576	-0.535332	0.0026	0.0024	0.0893	0.0436	0.1654	0.6141
N-methylproline	Amino Acid	Urea cycle; Arginine and Proline Metabolism	2.06695	2.57531	-0.514573	0.0038	0.0035	0.0004	0.0004	0.4643	0.8188
N,N,N-trimethyl-alanylproline betaine (TMAP)	Amino Acid	Urea cycle; Arginine and Proline Metabolism	-1.39593	-1.4344	0.0143553	0.0298	0.0208	0.0277	0.0163	0.9749	0.9205
argininate*	Amino Acid	Urea cycle; Arginine and Proline Metabolism	1.23879	0.757023	0.475085	0.004	0.0036	0.0717	0.0361	0.2533	0.6615
guanidinoacetate	Amino Acid	Creatine Metabolism	-1.21759	-1.51457	0.298658	0.0081	0.0068	0.0012	0.0011	0.5087	0.8365
creatine	Amino Acid	Creatine Metabolism	-2.94342	-2.05889	-0.862496	0.0011	0.0011	0.0194	0.0123	0.3155	0.7225
creatinine	Amino Acid	Creatine Metabolism	-3.47393	-2.73697	-0.68966	6.2608e-05	8.7423e-05	0.001	0.001	0.4028	0.7871
agmatine	Amino Acid	Polyamine Metabolism	-1.88897	-2.18442	0.333424	0.05	0.0326	0.0217	0.0134	0.724	0.8928
spermidine	Amino Acid	Polyamine Metabolism	3.38681	2.41414	0.970854	3.3489e-07	7.7004e-07	0.0001	0.0002	0.1093	0.5267
diacetylspermidine*	Amino Acid	Polyamine Metabolism	2.20789	1.92979	0.275007	1.9477e-05	3.0653e-05	0.0002	0.0002	0.5658	0.8578
acisoga	Amino Acid	Polyamine Metabolism	-0.736966	-0.535332	-0.184425	0.0162	0.0125	0.0719	0.0362	0.5266	0.8445
N(1)-acetylspermine	Amino Acid	Polyamine Metabolism	1.28096	0.250962	1.03562	0.0012	0.0012	0.5168	0.1789	0.0079	0.3143
5-methylthioadenosine (MTA)	Amino Acid	Polyamine Metabolism	-3.64386	-2.64386	-1.02915	2.7592e-08	8.4761e-08	2.5469e-05	3.8731e-05	0.0842	0.4846
(N(1) + N(8))-acetylspermidine	Amino Acid	Polyamine Metabolism	2.17632	1.53605	0.641546	1.0643e-05	1.7615e-05	0.0013	0.0012	0.1655	0.6141
4-guanidinobutanoate	Amino Acid	Guanidino and Acetamido Metabolism	1.96717	1.82782	0.137504	8.9648e-06	1.4967e-05	3.053e-05	4.5954e-05	0.7402	0.8928
2-hydroxybutyrate/2-hydroxyisobutyrate	Amino Acid	Glutathione Metabolism	1.17632	0.941106	0.238787	0.0023	0.0022	0.0136	0.0091	0.532	0.8473
gamma-glutamylglutamate	Peptide	Gamma-glutamyl Amino Acid	0.918386	1.5008	-0.577767	0.1212	0.0696	0.0128	0.0087	0.3269	0.7344
gamma-glutamylhistidine	Peptide	Gamma-glutamyl Amino Acid	-1.18442	-0.713119	-0.494109	0.0015	0.0014	0.0548	0.029	0.1788	0.6214
gamma-glutamyl-alpha-lysine	Peptide	Gamma-glutamyl Amino Acid	1.7137	1.15056	0.555816	0.0006	0.0007	0.0186	0.0119	0.2445	0.6615
gamma-glutamyl-epsilon-lysine	Peptide	Gamma-glutamyl Amino Acid	-1.32193	-1.21759	-0.120294	0.0011	0.0012	0.003	0.0025	0.7455	0.8928
alanylleucine	Peptide	Dipeptide	1.68706	1.15704	0.526069	0.0002	0.0003	0.0098	0.0069	0.2308	0.6524
cyclo(pro-sulfo-tyr)*	Peptide	Dipeptide	1.1177	0.722466	0.400538	0.0012	0.0012	0.0341	0.0194	0.2311	0.6524
glycylleucine	Peptide	Dipeptide	1.27501	1.22033	0.0565835	0.0001	0.0002	0.0002	0.0002	0.8715	0.9088
leucylglycine	Peptide	Dipeptide	1.43296	1.19535	0.238787	0.0183	0.0139	0.0473	0.0257	0.6918	0.8921
phenylalanylalanine	Peptide	Dipeptide	0.941106	0.321928	0.62293	0.0143	0.0112	0.3977	0.1461	0.101	0.5254
valylglycine	Peptide	Dipeptide	1.67807	1.86394	-0.184425	0.0004	0.0005	0.0001	0.0001	0.6894	0.8921
valylleucine	Peptide	Dipeptide	1.88753	1.01436	0.871844	0.0043	0.0039	0.1178	0.0549	0.1764	0.6175
phenylacetylglutamate	Peptide	Acetylated Peptides	1.42761	2.18903	-0.761213	0.0252	0.018	0.0008	0.0008	0.225	0.6524
phenylacetylglycine	Peptide	Acetylated Peptides	2.81967	1.79494	1.02857	6.7195e-06	1.1729e-05	0.0028	0.0023	0.0809	0.4736
4-hydroxyphenylacetylglycine	Peptide	Acetylated Peptides	0.941106	0.739848	0.214125	0.0058	0.0051	0.0297	0.0173	0.5321	0.8473
phenylacetylvaline	Peptide	Acetylated Peptides	1.61824	1.08406	0.536053	9.7217e-05	0.0001	0.0073	0.0054	0.1736	0.6148
pyruvate	Carbohydrate	Glycolysis, Gluconeogenesis, and Pyruvate Metabolism	-1.88897	-1.55639	-0.304006	0.0002	0.0002	0.0013	0.0012	0.5227	0.8435
ribose	Carbohydrate	Pentose Metabolism	0.687061	1.02148	-0.340075	0.0188	0.0142	0.0007	0.0007	0.2505	0.6615
ribitol	Carbohydrate	Pentose Metabolism	-3.32193	-2.94342	-0.434403	2.8501e-06	5.3648e-06	3.3323e-05	4.9652e-05	0.5116	0.8365
ribonate	Carbohydrate	Pentose Metabolism	1.12433	0.978196	0.15056	0.0136	0.0107	0.0311	0.018	0.74	0.8928
arabinose	Carbohydrate	Pentose Metabolism	0.731183	1.78241	-1.05889	0.0767	0.0471	4.1884e-05	6.0276e-05	0.012	0.3276
arabitol/xylitol	Carbohydrate	Pentose Metabolism	-1.78588	-1.68966	-0.136062	0.0009	0.0009	0.0019	0.0017	0.7933	0.8953
sedoheptulose	Carbohydrate	Pentose Metabolism	1.32769	1.67807	-0.358454	0.0003	0.0003	6.5685e-06	1.2583e-05	0.31	0.7206
ribulonate/xylulonate/lyxonate*	Carbohydrate	Pentose Metabolism	1.54597	1.82375	-0.286304	0.0089	0.0074	0.0022	0.0019	0.6301	0.8834
lactose	Carbohydrate	Disaccharides and Oligosaccharides	-2.94342	-1.47393	-1.4344	2.3266e-05	3.6025e-05	0.0248	0.0149	0.0281	0.4136
lacto-N-fucopentaose II	Carbohydrate	Disaccharides and Oligosaccharides	-7.82231	-5.64386	-2.18442	3e-15	4.4e-14	3.3161e-10	2.2235e-09	0.0063	0.3046
lacto-N-fucopentaose V	Carbohydrate	Disaccharides and Oligosaccharides	-3.47393	-2.18442	-1.2863	2.4994e-06	4.7279e-06	0.002	0.0017	0.0596	0.4506
lacto-N-tetraose	Carbohydrate	Disaccharides and Oligosaccharides	-4.64386	-3.64386	-0.915936	1.8389e-07	4.5557e-07	1.57e-05	2.559e-05	0.2534	0.6615
3-sialyllactose	Carbohydrate	Disaccharides and Oligosaccharides	-3.05889	-3.05889	0.0285692	0.0005	0.0006	0.0004	0.0005	0.9665	0.9188
6'-sialyllactose	Carbohydrate	Disaccharides and Oligosaccharides	-4.64386	-4.32193	-0.556393	1.4653e-06	2.9004e-06	1.5117e-05	2.5196e-05	0.5401	0.8513
2-fucosyllactose	Carbohydrate	Disaccharides and Oligosaccharides	-5.05889	-4.05889	-1.12029	1.1445e-07	2.9897e-07	1.5826e-05	2.5654e-05	0.2076	0.6457
3-fucosyllactose	Carbohydrate	Disaccharides and Oligosaccharides	-9.20025	-6.64386	-2.55639	9e-15	1.33e-13	6.7875e-10	4.2605e-09	0.0093	0.316
sucrose	Carbohydrate	Disaccharides and Oligosaccharides	2.68482	2.86196	-0.184425	0.0001	0.0002	5.8222e-05	8.1023e-05	0.7915	0.8953
galactitol (dulcitol)	Carbohydrate	Fructose, Mannose and Galactose Metabolism	-4.05889	-2.73697	-1.32193	0.0003	0.0004	0.0117	0.008	0.2252	0.6524
fucose	Carbohydrate	Aminosugar Metabolism	-1.94342	-0.862496	-1.05889	0.0014	0.0014	0.1406	0.0636	0.0715	0.465
N-acetylmuramate	Carbohydrate	Aminosugar Metabolism	2.26003	2.82782	-0.577767	4.4114e-06	8.0665e-06	3.062e-08	1.1581e-07	0.2134	0.6524
N6-carboxymethyllysine	Carbohydrate	Advanced Glycation End-product	7.55681	6.75876	0.799087	0	0	0	0	0.1232	0.543
aconitate [cis or trans]	Energy	TCA Cycle	-3.05889	-3.18442	0.163499	0.036	0.0245	0.0272	0.0162	0.9068	0.9102
succinate	Energy	TCA Cycle	-1.64386	-0.514573	-1.12029	0.0002	0.0003	0.2216	0.0917	0.0098	0.3224
tricarballylate	Energy	TCA Cycle	3.10434	2.75061	0.356144	0.0021	0.002	0.0061	0.0045	0.7171	0.8928
citraconate/glutaconate	Energy	TCA Cycle	-0.915936	-0.434403	-0.494109	0.0008	0.0008	0.1041	0.0498	0.0663	0.4586
2-methylcitrate/homocitrate	Energy	TCA Cycle	1.51602	1.50589	0.0143553	4.0352e-05	5.8918e-05	4.4719e-05	6.3734e-05	0.9772	0.9205
malonylcarnitine	Lipid	Fatty Acid Synthesis	-1.25154	-1.152	-0.104697	0.0004	0.0004	0.001	0.0009	0.7645	0.8942
malonate	Lipid	Fatty Acid Synthesis	2.0072	1.93357	0.0703893	4.5538e-06	8.2874e-06	9.209e-06	1.6466e-05	0.8523	0.903
valerate (5:0)	Lipid	Short Chain Fatty Acid	4.36667	3.4957	0.871844	3.699e-09	1.379e-08	8.68e-07	2.2268e-06	0.1822	0.6233
pentoic acid*	Lipid	Short Chain Fatty Acid	1.10434	1.22651	-0.120294	0.0214	0.0157	0.0109	0.0076	0.7948	0.8953
caproate (6:0)	Lipid	Medium Chain Fatty Acid	2.85599	2.41954	0.432959	9.7866e-07	1.999e-06	2.2002e-05	3.4344e-05	0.4142	0.7943
heptanoate (7:0)	Lipid	Medium Chain Fatty Acid	1.07724	1.87578	-0.785875	0.0038	0.0035	1.9086e-06	4.3992e-06	0.0304	0.4136
caprylate (8:0)	Lipid	Medium Chain Fatty Acid	0.970854	0.956057	0.0143553	1.2436e-06	2.4743e-06	1.8376e-06	4.3026e-06	0.9201	0.9132
caprate (10:0)	Lipid	Medium Chain Fatty Acid	1.774	1.3505	0.422233	1.2676e-07	3.2668e-07	2.8667e-05	4.3371e-05	0.1633	0.6141
laurate (12:0)	Lipid	Medium Chain Fatty Acid	1.68257	1.04264	0.641546	0.0003	0.0003	0.0197	0.0124	0.1471	0.5874
5-dodecenoate (12:1n7)	Lipid	Medium Chain Fatty Acid	-1.35845	-1.39593	0.0426443	0.006	0.0052	0.0046	0.0035	0.9261	0.9132
myristate (14:0)	Lipid	Long Chain Saturated Fatty Acid	-1.08927	-0.862496	-0.217591	0.0058	0.0051	0.0269	0.0161	0.5608	0.8578
pentadecanoate (15:0)	Lipid	Long Chain Saturated Fatty Acid	-2.39593	-1.59946	-0.810966	7.0438e-08	1.96e-07	0.0002	0.0002	0.0443	0.4506
palmitate (16:0)	Lipid	Long Chain Saturated Fatty Acid	-0.888969	-0.761213	-0.120294	0.0007	0.0007	0.0027	0.0022	0.6496	0.8911
margarate (17:0)	Lipid	Long Chain Saturated Fatty Acid	-3.18442	-2.47393	-0.643856	5.3904e-11	3.1845e-10	4.3594e-08	1.5684e-07	0.112	0.5304
stearate (18:0)	Lipid	Long Chain Saturated Fatty Acid	-2.12029	-1.73697	-0.415037	1.5617e-08	5.0395e-08	2.3627e-06	5.1633e-06	0.2131	0.6524
nonadecanoate (19:0)	Lipid	Long Chain Saturated Fatty Acid	-2.64386	-2	-0.621488	1.5702e-10	8.0394e-10	2.3587e-07	6.7561e-07	0.0804	0.4736
arachidate (20:0)	Lipid	Long Chain Saturated Fatty Acid	-1.25154	-0.943416	-0.340075	0.0014	0.0014	0.0164	0.0107	0.3828	0.7718
myristoleate (14:1n5)	Lipid	Long Chain Monounsaturated Fatty Acid	-1.78588	-1.59946	-0.184425	2.1094e-07	5.1593e-07	2.1224e-06	4.7799e-06	0.5589	0.8578
palmitoleate (16:1n7)	Lipid	Long Chain Monounsaturated Fatty Acid	-3.47393	-2.8365	-0.736966	2.562e-12	2.1386e-11	4.348e-09	2.0689e-08	0.0807	0.4736
10-heptadecenoate (17:1n7)	Lipid	Long Chain Monounsaturated Fatty Acid	-3.05889	-2.18442	-0.888969	1.8633e-11	1.1925e-10	2.6865e-07	7.5482e-07	0.0237	0.4136
oleate/vaccenate (18:1)	Lipid	Long Chain Monounsaturated Fatty Acid	-2	-1.51457	-0.473931	8.6947e-09	2.9811e-08	4.5226e-06	9.2018e-06	0.1213	0.543
10-nonadecenoate (19:1n9)	Lipid	Long Chain Monounsaturated Fatty Acid	-3.8365	-3.05889	-0.713119	3e-15	4.7e-14	8.946e-12	1.0557e-10	0.0576	0.4506
eicosenoate (20:1)	Lipid	Long Chain Monounsaturated Fatty Acid	-3.47393	-2.73697	-0.736966	6.7e-14	7.6e-13	2.6258e-10	1.8444e-09	0.053	0.4506
erucate (22:1n9)	Lipid	Long Chain Monounsaturated Fatty Acid	-5.05889	-3.8365	-1.4344	0	1e-15	1.1986e-11	1.3097e-10	0.0037	0.2578
nervonate (24:1n9)*	Lipid	Long Chain Monounsaturated Fatty Acid	-5.05889	-3.64386	-1.55639	2.884e-12	2.3069e-11	1.077e-07	3.3906e-07	0.0137	0.3332
stearidonate (18:4n3)	Lipid	Long Chain Polyunsaturated Fatty Acid (n3 and n6)	-3.18442	-2.55639	-0.621488	8.8966e-08	2.4058e-07	8.1191e-06	1.4971e-05	0.2521	0.6615
eicosapentaenoate (EPA; 20:5n3)	Lipid	Long Chain Polyunsaturated Fatty Acid (n3 and n6)	-4.05889	-3.32193	-0.785875	3.2141e-10	1.5237e-09	1.0803e-07	3.3906e-07	0.1633	0.6141
heneicosapentaenoate (21:5n3)	Lipid	Long Chain Polyunsaturated Fatty Acid (n3 and n6)	-1.25154	-1.05889	-0.184425	0.0051	0.0045	0.0164	0.0107	0.6638	0.8921
docosapentaenoate (n3 DPA; 22:5n3)	Lipid	Long Chain Polyunsaturated Fatty Acid (n3 and n6)	-2.94342	-2.94342	0	2.3962e-06	4.5552e-06	2.2814e-06	5.0227e-06	0.9899	0.9205
docosahexaenoate (DHA; 22:6n3)	Lipid	Long Chain Polyunsaturated Fatty Acid (n3 and n6)	-2.64386	-2.64386	-0.0439433	1.8601e-05	2.9394e-05	2.4601e-05	3.7605e-05	0.9393	0.917
docosatrienoate (22:3n3)	Lipid	Long Chain Polyunsaturated Fatty Acid (n3 and n6)	-5.05889	-4.05889	-1.25154	0	0	9.53e-13	1.5625e-11	0.0073	0.3143
hexadecadienoate (16:2n6)	Lipid	Long Chain Polyunsaturated Fatty Acid (n3 and n6)	-2.05889	-1.64386	-0.454032	1.5274e-07	3.8841e-07	1.9794e-05	3.1227e-05	0.2115	0.6524
linoleate (18:2n6)	Lipid	Long Chain Polyunsaturated Fatty Acid (n3 and n6)	-2.18442	-1.68966	-0.494109	1.3993e-05	2.2866e-05	0.0005	0.0006	0.2988	0.7166
linolenate [alpha or gamma; (18:3n3 or 6)]	Lipid	Long Chain Polyunsaturated Fatty Acid (n3 and n6)	-1.59946	-1.35845	-0.268817	0.0012	0.0013	0.0065	0.0048	0.578	0.8672
dihomo-linoleate (20:2n6)	Lipid	Long Chain Polyunsaturated Fatty Acid (n3 and n6)	-4.64386	-3.64386	-0.971431	0	8e-15	3.231e-12	4.5396e-11	0.0292	0.4136
dihomo-linolenate (20:3n3 or n6)	Lipid	Long Chain Polyunsaturated Fatty Acid (n3 and n6)	-2.8365	-2.8365	0.0426443	1.3784e-08	4.5239e-08	9.4547e-09	4.0425e-08	0.9273	0.9132
arachidonate (20:4n6)	Lipid	Long Chain Polyunsaturated Fatty Acid (n3 and n6)	-2.8365	-2.73697	-0.120294	3.425e-07	7.8248e-07	8.2895e-07	2.1642e-06	0.8235	0.8986
adrenate (22:4n6)	Lipid	Long Chain Polyunsaturated Fatty Acid (n3 and n6)	-2.47393	-2.12029	-0.358454	5.526e-12	3.9293e-11	9.1432e-10	5.505e-09	0.2283	0.6524
docosapentaenoate (n6 DPA; 22:5n6)	Lipid	Long Chain Polyunsaturated Fatty Acid (n3 and n6)	-4.32193	-3.64386	-0.810966	4.97e-12	3.6698e-11	3.4997e-09	1.6926e-08	0.1226	0.543
docosadienoate (22:2n6)	Lipid	Long Chain Polyunsaturated Fatty Acid (n3 and n6)	-6.64386	-4.64386	-2.8365	0	0	7.9541e-11	7.111e-10	8.1097e-06	0.0075
mead acid (20:3n9)	Lipid	Long Chain Polyunsaturated Fatty Acid (n3 and n6)	1.848	2.46728	-0.621488	0.0612	0.0389	0.0133	0.0089	0.5253	0.8444
isocaproate (i6:0)	Lipid	Fatty Acid, Branched	2.33914	0.62293	1.7137	1.4598e-05	2.3552e-05	0.2154	0.0895	0.0011	0.1694
(14 or 15)-methylpalmitate (a17:0 or i17:0)	Lipid	Fatty Acid, Branched	-4.32193	-3.32193	-0.971431	1e-15	2.1e-14	1.9641e-11	2.0695e-10	0.0206	0.4129
(16 or 17)-methylstearate (a19:0 or i19:0)	Lipid	Fatty Acid, Branched	-3.47393	-2.73697	-0.810966	6e-14	7e-13	5.6691e-10	3.6359e-09	0.0327	0.4136
glutarate (C5-DC)	Lipid	Fatty Acid, Dicarboxylate	3.71699	3.79286	-0.0740006	3.4793e-10	1.6293e-09	1.8649e-10	1.4108e-09	0.8823	0.9093
adipate (C6-DC)	Lipid	Fatty Acid, Dicarboxylate	1.19535	1.5656	-0.37707	0.0002	0.0002	1.7572e-06	4.1473e-06	0.2182	0.6524
2-hydroxyadipate	Lipid	Fatty Acid, Dicarboxylate	2.39232	2.18269	0.214125	5.7762e-05	8.1546e-05	0.0002	0.0002	0.7071	0.8928
3-hydroxyadipate*	Lipid	Fatty Acid, Dicarboxylate	0.992768	1.15056	-0.152003	0.0128	0.0102	0.0042	0.0033	0.689	0.8921
heptenedioate (C7:1-DC)*	Lipid	Fatty Acid, Dicarboxylate	-1.08927	-0.68966	-0.395929	0.0006	0.0007	0.0242	0.0147	0.1973	0.6443
suberate (C8-DC)	Lipid	Fatty Acid, Dicarboxylate	1.78241	1.85599	-0.0740006	6.2012e-09	2.1847e-08	2.0103e-09	1.0591e-08	0.7869	0.8953
azelate (C9-DC)	Lipid	Fatty Acid, Dicarboxylate	2.01078	2.07724	-0.0588937	1.7241e-10	8.488e-10	6.0948e-11	5.6191e-10	0.8054	0.8965
sebacate (C10-DC)	Lipid	Fatty Acid, Dicarboxylate	1.33342	1.5509	-0.217591	1.1351e-05	1.8707e-05	5.8429e-07	1.5529e-06	0.442	0.8139
undecanedioate (C11-DC)	Lipid	Fatty Acid, Dicarboxylate	0.516015	0.604071	-0.0892673	0.0254	0.0181	0.0094	0.0066	0.6983	0.8921
3-hydroxydodecanedioate*	Lipid	Fatty Acid, Dicarboxylate	1.60881	1.17632	0.432959	9.9219e-07	2.0159e-06	0.0002	0.0002	0.1517	0.5893
3-carboxy-4-methyl-5-pentyl-2-furanpropionate (3-CMPFP)**	Lipid	Fatty Acid, Dicarboxylate	0.948601	0.704872	0.238787	0.0006	0.0007	0.0091	0.0065	0.3667	0.7678
butyrylcarnitine (C4)	Lipid	Fatty Acid Metabolism (also BCAA Metabolism)	-1.39593	-1.94342	0.526069	0.0128	0.0102	0.0008	0.0007	0.3371	0.742
butyrylglycine	Lipid	Fatty Acid Metabolism (also BCAA Metabolism)	1.66448	1.38405	0.286881	0.001	0.001	0.0056	0.0042	0.5603	0.8578
propionylglycine	Lipid	Fatty Acid Metabolism (also BCAA Metabolism)	2.90689	2.61824	0.286881	4.832e-12	3.6384e-11	1.5444e-10	1.199e-09	0.4133	0.7942
methylmalonate (MMA)	Lipid	Fatty Acid Metabolism (also BCAA Metabolism)	2.96162	3.09761	-0.136062	3.3005e-05	4.9508e-05	1.5575e-05	2.559e-05	0.8376	0.8992
valerylglycine	Lipid	Fatty Acid Metabolism (Acyl Glycine)	2.15704	2.14078	0.0143553	1.342e-09	5.2583e-09	1.6085e-09	8.6283e-09	0.9655	0.9188
octanoylcarnitine (C8)	Lipid	Fatty Acid Metabolism (Acyl Carnitine, Medium Chain)	-1.55639	-2.18442	0.641546	0.0732	0.0456	0.0128	0.0087	0.4639	0.8188
decanoylcarnitine (C10)	Lipid	Fatty Acid Metabolism (Acyl Carnitine, Medium Chain)	-2	-2.8365	0.773996	0.0333	0.0229	0.0037	0.003	0.4068	0.7871
laurylcarnitine (C12)	Lipid	Fatty Acid Metabolism (Acyl Carnitine, Medium Chain)	-2.25154	-3.05889	0.790772	0.0158	0.0122	0.0013	0.0012	0.3888	0.7744
myristoylcarnitine (C14)	Lipid	Fatty Acid Metabolism (Acyl Carnitine, Long Chain Saturated)	-1.39593	-2.12029	0.678072	0.0101	0.0083	0.0002	0.0002	0.2065	0.6443
palmitoylcarnitine (C16)	Lipid	Fatty Acid Metabolism (Acyl Carnitine, Long Chain Saturated)	-0.514573	-1.47393	0.956057	0.1658	0.0912	0.0002	0.0002	0.0125	0.3276
margaroylcarnitine (C17)*	Lipid	Fatty Acid Metabolism (Acyl Carnitine, Long Chain Saturated)	-3.18442	-2.64386	-0.621488	1.106e-12	9.878e-12	1.2385e-09	7.1642e-09	0.0993	0.5254
stearoylcarnitine (C18)	Lipid	Fatty Acid Metabolism (Acyl Carnitine, Long Chain Saturated)	-1.08927	-1.2863	0.214125	3.1933e-06	5.9525e-06	5.7018e-08	2.0026e-07	0.3121	0.7218
arachidoylcarnitine (C20)*	Lipid	Fatty Acid Metabolism (Acyl Carnitine, Long Chain Saturated)	-0.494109	-0.577767	0.0840643	0.0089	0.0074	0.0022	0.0019	0.6275	0.8834
cerotoylcarnitine (C26)*	Lipid	Fatty Acid Metabolism (Acyl Carnitine, Long Chain Saturated)	-0.643856	-0.785875	0.137504	0.0107	0.0088	0.0021	0.0018	0.5641	0.8578
5-dodecenoylcarnitine (C12:1)	Lipid	Fatty Acid Metabolism (Acyl Carnitine, Monounsaturated)	-2.39593	-2.55639	0.163499	0.0002	0.0003	8.5788e-05	0.0001	0.7935	0.8953
myristoleoylcarnitine (C14:1)*	Lipid	Fatty Acid Metabolism (Acyl Carnitine, Monounsaturated)	-3.05889	-3.64386	0.594549	0.0012	0.0012	0.0001	0.0002	0.5115	0.8365
palmitoleoylcarnitine (C16:1)*	Lipid	Fatty Acid Metabolism (Acyl Carnitine, Monounsaturated)	-1.35845	-2.25154	0.847997	0.0112	0.0091	7.4643e-05	0.0001	0.1124	0.5304
oleoylcarnitine (C18:1)	Lipid	Fatty Acid Metabolism (Acyl Carnitine, Monounsaturated)	-1.18442	-1.68966	0.516015	0.0007	0.0008	3.1225e-06	6.5333e-06	0.133	0.5516
eicosenoylcarnitine (C20:1)*	Lipid	Fatty Acid Metabolism (Acyl Carnitine, Monounsaturated)	-0.68966	-1	0.298658	0.0167	0.0128	0.0008	0.0008	0.3041	0.7167
erucoylcarnitine (C22:1)*	Lipid	Fatty Acid Metabolism (Acyl Carnitine, Monounsaturated)	-1.68966	-1.2863	-0.415037	3.4402e-09	1.2951e-08	2.6289e-06	5.7028e-06	0.1033	0.5254
nervonoylcarnitine (C24:1)*	Lipid	Fatty Acid Metabolism (Acyl Carnitine, Monounsaturated)	-1.68966	-0.971431	-0.713119	1.0198e-09	4.1659e-09	0.0001	0.0001	0.0042	0.2578
ximenoylcarnitine (C26:1)*	Lipid	Fatty Acid Metabolism (Acyl Carnitine, Monounsaturated)	-1	-0.713119	-0.304006	9.4494e-07	1.9508e-06	0.0003	0.0003	0.1197	0.543
linoleoylcarnitine (C18:2)*	Lipid	Fatty Acid Metabolism (Acyl Carnitine, Polyunsaturated)	-1.39593	-2.39593	0.970854	0.0102	0.0084	3.106e-05	4.6515e-05	0.0733	0.465
linolenoylcarnitine (C18:3)*	Lipid	Fatty Acid Metabolism (Acyl Carnitine, Polyunsaturated)	-1.8365	-2.47393	0.650765	0.0007	0.0008	8.5039e-06	1.5392e-05	0.2131	0.6524
dihomo-linoleoylcarnitine (C20:2)*	Lipid	Fatty Acid Metabolism (Acyl Carnitine, Polyunsaturated)	-0.971431	-0.915936	-0.0588937	0.001	0.0011	0.002	0.0018	0.8308	0.8986
arachidonoylcarnitine (C20:4)	Lipid	Fatty Acid Metabolism (Acyl Carnitine, Polyunsaturated)	-0.535332	-1	0.454176	0.0482	0.0315	0.0004	0.0004	0.0873	0.49
dihomo-linolenoylcarnitine (C20:3n3 or 6)*	Lipid	Fatty Acid Metabolism (Acyl Carnitine, Polyunsaturated)	-0.971431	-1.12029	0.15056	0.0021	0.002	0.0004	0.0005	0.6229	0.8813
octadecenedioylcarnitine (C18:1-DC)*	Lipid	Fatty Acid Metabolism (Acyl Carnitine, Dicarboxylate)	1.05658	0.275007	0.782409	0.011	0.009	0.5011	0.1741	0.0568	0.4506
(R)-3-hydroxybutyrylcarnitine	Lipid	Fatty Acid Metabolism (Acyl Carnitine, Hydroxy)	2.28096	1.04264	1.23266	1.5777e-05	2.5243e-05	0.0368	0.0207	0.0142	0.3332
3-hydroxypalmitoylcarnitine	Lipid	Fatty Acid Metabolism (Acyl Carnitine, Hydroxy)	-0.251539	-1.02915	0.790772	0.4677	0.2159	0.0034	0.0027	0.024	0.4136
deoxycarnitine	Lipid	Carnitine Metabolism	1.97085	1.44361	0.526069	2.2987e-05	3.5736e-05	0.0014	0.0013	0.2282	0.6524
palmitoylcholine	Lipid	Fatty Acid Metabolism (Acyl Choline)	-1.35845	-1.94342	0.584963	0.0004	0.0005	1.2327e-06	3.056e-06	0.1144	0.5372
oleoylcholine	Lipid	Fatty Acid Metabolism (Acyl Choline)	-2.18442	-2.32193	0.163499	1.1636e-06	2.3337e-06	2.2258e-07	6.4378e-07	0.6766	0.8921
2-hydroxyheptanoate*	Lipid	Fatty Acid, Monohydroxy	0.678072	0.687061	0	0.0133	0.0106	0.0132	0.0089	0.9981	0.9205
2-hydroxydecanoate	Lipid	Fatty Acid, Monohydroxy	1.66448	1.38405	0.275007	2.1065e-07	5.1593e-07	8.7254e-06	1.5696e-05	0.3406	0.7439
2-hydroxypalmitate	Lipid	Fatty Acid, Monohydroxy	-1.02915	-0.395929	-0.621488	0.0128	0.0102	0.3192	0.1225	0.0128	0.0102
2-hydroxybehenate	Lipid	Fatty Acid, Monohydroxy	-1.8365	-1.21759	-0.643856	0.002	0.0019	0.0389	0.0217	0.2711	0.6874
2-hydroxynervonate*	Lipid	Fatty Acid, Monohydroxy	-1.64386	-1.152	-0.514573	0.0056	0.0049	0.0528	0.0282	0.3764	0.7698
3-hydroxyvalerate	Lipid	Fatty Acid, Monohydroxy	2.32769	1.3505	0.978196	2.3381e-06	4.4767e-06	0.0039	0.0031	0.0336	0.4136
3-hydroxyhexanoate	Lipid	Fatty Acid, Monohydroxy	1.91073	1.28688	0.62293	1.4979e-08	4.8746e-08	5.2658e-05	7.3627e-05	0.0391	0.4438
3-hydroxyoctanoate	Lipid	Fatty Acid, Monohydroxy	0.604071	0.731183	-0.136062	0.0258	0.0183	0.0072	0.0053	0.6233	0.8813
3-hydroxydecanoate	Lipid	Fatty Acid, Monohydroxy	0.400538	0.333424	0.0703893	0.0191	0.0143	0.05	0.0269	0.6866	0.8921
3-hydroxylaurate	Lipid	Fatty Acid, Monohydroxy	0.823749	0.594549	0.238787	0.0011	0.0011	0.0167	0.0108	0.3368	0.742
8-hydroxyoctanoate	Lipid	Fatty Acid, Monohydroxy	1.73118	1.20163	0.526069	2.8223e-09	1.0771e-08	1.141e-05	1.9918e-05	0.0406	0.4456
13-HODE + 9-HODE	Lipid	Fatty Acid, Monohydroxy	1.05658	0.978196	0.0840643	0.0272	0.0192	0.0405	0.0224	0.867	0.9088
3-hydroxystearate	Lipid	Fatty Acid, Monohydroxy	1.25701	1.41684	-0.168123	0.0183	0.0139	0.008	0.0058	0.7546	0.8928
12,13-DiHOME	Lipid	Fatty Acid, Dihydroxy	1.61353	0.941106	0.669027	0.0005	0.0005	0.0355	0.0202	0.1303	0.5478
9,10-DiHOME	Lipid	Fatty Acid, Dihydroxy	2.76977	2.18269	0.584963	1.2944e-08	4.3223e-08	3.0447e-06	6.4621e-06	0.1756	0.6169
2,4-dihydroxybutyrate	Lipid	Fatty Acid, Dihydroxy	1.36737	1.27501	0.0976108	0.0074	0.0064	0.0123	0.0084	0.852	0.903
3,4-dihydroxybutyrate	Lipid	Fatty Acid, Dihydroxy	3.74201	3.07724	0.669027	2e-15	4e-14	4.083e-12	5.2375e-11	0.0743	0.465
oleoyl ethanolamide	Lipid	Endocannabinoid	3.75168	2.69822	1.05658	1.13e-13	1.21e-12	6.0024e-09	2.6634e-08	0.0116	0.3276
palmitoyl ethanolamide	Lipid	Endocannabinoid	3.30597	2.40054	0.903038	3.942e-12	3.0889e-11	5.6642e-08	2.0026e-07	0.0247	0.4136
stearoyl ethanolamide	Lipid	Endocannabinoid	2.85798	1.97085	0.887525	1.44e-12	1.2571e-11	1.0114e-07	3.2791e-07	0.0092	0.316
arachidonoyl ethanolamide	Lipid	Endocannabinoid	1.27501	0.823749	0.454176	9.3055e-05	0.0001	0.009	0.0064	0.1484	0.5879
linoleoyl ethanolamide	Lipid	Endocannabinoid	3.82375	3.23879	0.584963	6.675e-06	1.1704e-05	9.9899e-05	0.0001	0.4587	0.8188
linolenoyl ethanolamide	Lipid	Endocannabinoid	4.96763	3.61471	1.35614	6.3418e-09	2.2138e-08	8.2637e-06	1.5049e-05	0.0754	0.465
arachidoyl ethanolamide (20:0)*	Lipid	Endocannabinoid	3.08236	2.38128	0.704872	1.553e-12	1.3255e-11	5.7261e-09	2.5989e-08	0.0543	0.4506
behenoyl ethanolamide (22:0)*	Lipid	Endocannabinoid	3.51223	2.7137	0.799087	2.8331e-09	1.0771e-08	1.4966e-06	3.6112e-06	0.1253	0.543
lignoceroyl ethanolamide (24:0)*	Lipid	Endocannabinoid	2.86987	2.24489	0.62293	1.3263e-08	4.3906e-08	3.5853e-06	7.4488e-06	0.1644	0.6141
palmitoleoyl ethanolamide*	Lipid	Endocannabinoid	2.18587	1.36737	0.815575	9.824e-12	6.6592e-11	2.7548e-06	5.8892e-06	0.0032	0.2578
myo-inositol	Lipid	Inositol Metabolism	-3.47393	-3.32193	-0.152003	3.6878e-05	5.4466e-05	7.2963e-05	9.9197e-05	0.8486	0.903
choline	Lipid	Phospholipid Metabolism	-1.55639	-1.32193	-0.234465	3.5332e-05	5.2383e-05	0.0004	0.0004	0.5074	0.8365
choline phosphate	Lipid	Phospholipid Metabolism	-1.8365	-1.39593	-0.415037	8.0951e-06	1.3877e-05	0.0004	0.0004	0.2728	0.688
glycerophosphoserine*	Lipid	Phospholipid Metabolism	0.933573	0.879706	0.0565835	0.0195	0.0146	0.0268	0.0161	0.8978	0.9093
glycerophosphoinositol*	Lipid	Phospholipid Metabolism	2.30743	2.10769	0.201634	3.2261e-07	7.4628e-07	2.2075e-06	4.9338e-06	0.625	0.8823
1,2-dipalmitoyl-GPC (16:0/16:0)	Lipid	Phosphatidylcholine (PC)	-4.05889	-3.47393	-0.68966	2.633e-12	2.1515e-11	9.8559e-10	5.8154e-09	0.1632	0.6141
1-palmitoyl-2-palmitoleoyl-GPC (16:0/16:1)*	Lipid	Phosphatidylcholine (PC)	-2.18442	-1.94342	-0.286304	2.5082e-07	6.0197e-07	4.6458e-06	9.3878e-06	0.4566	0.8188
1-palmitoyl-2-stearoyl-GPC (16:0/18:0)	Lipid	Phosphatidylcholine (PC)	-2.8365	-2.64386	-0.251539	5.222e-11	3.1332e-10	8.6554e-10	5.3198e-09	0.5057	0.8365
1-palmitoyl-2-oleoyl-GPC (16:0/18:1)	Lipid	Phosphatidylcholine (PC)	-3.64386	-2.73697	-0.971431	9.327e-12	6.5119e-11	6.2312e-08	2.1628e-07	0.0381	0.4383
1-palmitoyl-2-oleoyl-GPE (16:0/18:1)	Lipid	Phosphatidylethanolamine (PE)	-1.18442	-1.12029	-0.0588937	0.0012	0.0012	0.0022	0.0019	0.8518	0.903
1-palmitoyl-GPC (16:0)	Lipid	Lysophospholipid	-4.32193	-3.18442	-1.152	1.0127e-09	4.1659e-09	1.8597e-06	4.3202e-06	0.0679	0.4619
2-palmitoyl-GPC (16:0)*	Lipid	Lysophospholipid	-3.18442	-2.94342	-0.234465	5.8314e-10	2.516e-09	5.4049e-09	2.5052e-08	0.5946	0.8743
1-stearoyl-GPC (18:0)	Lipid	Lysophospholipid	-4.05889	-2.8365	-1.2863	8.054e-10	3.3986e-09	7.087e-06	1.3399e-05	0.027	0.4136
1-oleoyl-GPC (18:1)	Lipid	Lysophospholipid	-3.18442	-2.47393	-0.736966	5.2985e-08	1.5298e-07	1.2451e-05	2.1608e-05	0.1668	0.6141
1-linoleoyl-GPC (18:2)	Lipid	Lysophospholipid	-1.39593	-0.915936	-0.473931	0.0037	0.0034	0.0526	0.0281	0.3044	0.7167
1-stearoyl-GPE (18:0)	Lipid	Lysophospholipid	-1.94342	-1.59946	-0.37707	8.1614e-06	1.3929e-05	0.0002	0.0003	0.3526	0.7512
2-stearoyl-GPE (18:0)*	Lipid	Lysophospholipid	-1.94342	-1.94342	-0.0439433	6.0684e-07	1.3065e-06	1.0031e-06	2.5513e-06	0.8984	0.9093
1-stearoyl-GPS (18:0)*	Lipid	Lysophospholipid	-3.47393	-3.18442	-0.234465	2.6277e-11	1.6542e-10	2.5008e-10	1.7995e-09	0.5939	0.8743
1-palmitoyl-GPG (16:0)*	Lipid	Lysophospholipid	-1.8365	-1.32193	-0.494109	0.0003	0.0004	0.0075	0.0055	0.3065	0.718
1-stearoyl-GPG (18:0)	Lipid	Lysophospholipid	-1.64386	-1.05889	-0.599462	0.0004	0.0005	0.0212	0.0132	0.1868	0.632
1-oleoyl-GPG (18:1)*	Lipid	Lysophospholipid	-1.152	-0.621488	-0.556393	0.0144	0.0112	0.1871	0.0806	0.2426	0.6615
1-linoleoyl-GPG (18:2)*	Lipid	Lysophospholipid	-2.18442	-2.05889	-0.120294	1.7993e-05	2.8552e-05	4.4121e-05	6.3187e-05	0.8054	0.8965
1-stearoyl-GPI (18:0)	Lipid	Lysophospholipid	-1.73697	-1.35845	-0.395929	0.0037	0.0034	0.0223	0.0137	0.5046	0.8365
1-oleoyl-GPI (18:1)	Lipid	Lysophospholipid	-1.152	-0.785875	-0.358454	0.0135	0.0107	0.084	0.0415	0.4374	0.8117
1-(1-enyl-stearoyl)-GPE (P-18:0)*	Lipid	Lysoplasmalogen	-1.55639	-1.2863	-0.251539	0.0006	0.0007	0.0038	0.003	0.5677	0.8578
glycerophosphoglycerol	Lipid	Glycerolipid Metabolism	2.69599	2.51096	0.189034	3.0262e-08	9.0785e-08	1.7235e-07	5.0846e-07	0.6688	0.8921
1-myristoylglycerol (14:0)	Lipid	Monoacylglycerol	-2.8365	-2.47393	-0.304006	1.487e-06	2.9132e-06	1.2939e-05	2.2177e-05	0.5707	0.8597
1-pentadecanoylglycerol (15:0)	Lipid	Monoacylglycerol	-1.12029	-1.05889	-0.0588937	0.0229	0.0166	0.0303	0.0176	0.9078	0.9102
1-palmitoylglycerol (16:0)	Lipid	Monoacylglycerol	-4.32193	-3.47393	-0.888969	1.6922e-11	1.1013e-10	1.7654e-08	6.9446e-08	0.1006	0.5254
1-palmitoleoylglycerol (16:1)*	Lipid	Monoacylglycerol	-2.47393	-2.12029	-0.358454	4.2854e-06	7.8737e-06	6.0404e-05	8.3664e-05	0.4745	0.823
1-margaroylglycerol (17:0)	Lipid	Monoacylglycerol	-2.64386	-2.39593	-0.268817	5.6401e-10	2.4611e-09	1.2773e-08	5.2337e-08	0.4552	0.8188
1-oleoylglycerol (18:1)	Lipid	Monoacylglycerol	-3.32193	-2.25154	-1.12029	3.4437e-07	7.8248e-07	0.0003	0.0003	0.0682	0.4619
1-linoleoylglycerol (18:2)	Lipid	Monoacylglycerol	-3.64386	-2.39593	-1.21759	8.8673e-06	1.4869e-05	0.0022	0.0019	0.1115	0.5304
1-dihomo-linolenylglycerol (20:3)	Lipid	Monoacylglycerol	-3.18442	-2.94342	-0.136062	2.9444e-11	1.8236e-10	1.1547e-10	9.7331e-10	0.7464	0.8928
1-docosahexaenoylglycerol (22:6)	Lipid	Monoacylglycerol	-1.8365	-1.8365	-0.0144996	0.0003	0.0003	0.0003	0.0003	0.983	0.9205
2-myristoylglycerol (14:0)	Lipid	Monoacylglycerol	-2.18442	-2	-0.200913	6.8552e-06	1.1911e-05	3.4068e-05	5.0506e-05	0.6651	0.8921
2-palmitoylglycerol (16:0)	Lipid	Monoacylglycerol	-4.05889	-3.47393	-0.535332	1.0518e-10	5.7698e-10	7.5672e-09	3.2831e-08	0.3093	0.7206
2-oleoylglycerol (18:1)	Lipid	Monoacylglycerol	-3.05889	-2.18442	-0.915936	1.4518e-05	2.3522e-05	0.0016	0.0014	0.1735	0.6148
2-linoleoylglycerol (18:2)	Lipid	Monoacylglycerol	-2.94342	-1.8365	-1.12029	3.0454e-05	4.6223e-05	0.0072	0.0053	0.0949	0.5176
palmitoyl-oleoyl-glycerol (16:0/18:1) [2]*	Lipid	Diacylglycerol	-3.64386	-2.39593	-1.21759	5.5173e-08	1.5811e-07	0.0001	0.0002	0.0439	0.4506
palmitoyl-linoleoyl-glycerol (16:0/18:2) [1]*	Lipid	Diacylglycerol	-2.94342	-1.88897	-1.02915	4.0414e-06	7.461e-06	0.0017	0.0015	0.0854	0.4846
palmitoyl-linoleoyl-glycerol (16:0/18:2) [2]*	Lipid	Diacylglycerol	-4.32193	-2.8365	-1.59946	2.0777e-08	6.5396e-08	0.0001	0.0002	0.0266	0.4136
palmitoyl-arachidonoyl-glycerol (16:0/20:4) [1]*	Lipid	Diacylglycerol	-2.12029	-1.94342	-0.168123	6.9387e-07	1.464e-06	3.6782e-06	7.5885e-06	0.6682	0.8921
palmitoyl-arachidonoyl-glycerol (16:0/20:4) [2]*	Lipid	Diacylglycerol	-2.8365	-2.25154	-0.556393	1.0719e-07	2.8386e-07	1.1279e-05	1.9808e-05	0.2355	0.6588
oleoyl-oleoyl-glycerol (18:1/18:1) [2]*	Lipid	Diacylglycerol	-2.39593	-1.25154	-1.18442	9.437e-06	1.5687e-05	0.0172	0.0111	0.0221	0.4136
oleoyl-linoleoyl-glycerol (18:1/18:2) [1]	Lipid	Diacylglycerol	-2.18442	-1.18442	-0.971431	2.7368e-05	4.2037e-05	0.0156	0.0102	0.0478	0.4506
oleoyl-linoleoyl-glycerol (18:1/18:2) [2]	Lipid	Diacylglycerol	-3.32193	-1.8365	-1.47393	3.0186e-07	7.0679e-07	0.0023	0.002	0.0145	0.3332
oleoyl-linolenoyl-glycerol (18:1/18:3) [2]*	Lipid	Diacylglycerol	-0.971431	-0.395929	-0.577767	0.0144	0.0112	0.3084	0.1191	0.1421	0.5764
linoleoyl-linoleoyl-glycerol (18:2/18:2) [1]*	Lipid	Diacylglycerol	-2	-0.888969	-1.12029	0.0007	0.0007	0.1181	0.055	0.0512	0.4506
linoleoyl-linoleoyl-glycerol (18:2/18:2) [2]*	Lipid	Diacylglycerol	-2.05889	-1	-1.05889	0.0009	0.001	0.0945	0.0457	0.0813	0.4736
linoleoyl-linolenoyl-glycerol (18:2/18:3) [2]*	Lipid	Diacylglycerol	-1.39593	-0.454032	-0.943416	0.0083	0.007	0.3775	0.1399	0.0715	0.465
oleoyl-arachidonoyl-glycerol (18:1/20:4) [1]*	Lipid	Diacylglycerol	-2.05889	-1.94342	-0.104697	2.4214e-07	5.8479e-07	8.0877e-07	2.1304e-06	0.7615	0.8942
oleoyl-arachidonoyl-glycerol (18:1/20:4) [2]*	Lipid	Diacylglycerol	-2.94342	-2.64386	-0.321928	6.0023e-08	1.7073e-07	8.364e-07	2.1645e-06	0.5116	0.8365
linoleoyl-arachidonoyl-glycerol (18:2/20:4) [1]*	Lipid	Diacylglycerol	-2.32193	-2	-0.358454	7.6297e-08	2.0927e-07	2.741e-06	5.8892e-06	0.3678	0.7678
linoleoyl-arachidonoyl-glycerol (18:2/20:4) [2]*	Lipid	Diacylglycerol	-2.73697	-2.25154	-0.454032	7.1303e-08	1.9698e-07	3.9871e-06	8.1686e-06	0.3107	0.7206
linoleoyl-docosahexaenoyl-glycerol (18:2/22:6) [1]*	Lipid	Diacylglycerol	-1.55639	-1.35845	-0.200913	0.0003	0.0004	0.0013	0.0012	0.6364	0.8835
linoleoyl-docosahexaenoyl-glycerol (18:2/22:6) [2]*	Lipid	Diacylglycerol	-2.32193	-2.05889	-0.304006	2.8114e-07	6.6232e-07	4.8514e-06	9.7366e-06	0.4669	0.8188
1-palmitoyl-2-linoleoyl-digalactosylglycerol (16:0/18:2)*	Lipid	Galactosyl Glycerolipids	1.09761	1.02148	0.0840643	0.0006	0.0006	0.0013	0.0012	0.7986	0.8953
2-palmitoyl-galactosylglycerol (16:0)*	Lipid	Galactosyl Glycerolipids	-1.25154	-1.2863	0.0285692	0.0013	0.0013	0.001	0.0009	0.9259	0.9132
1-palmitoyl-galactosylglycerol (16:0)*	Lipid	Galactosyl Glycerolipids	-2	-1.68966	-0.304006	6.3357e-06	1.1212e-05	9.6161e-05	0.0001	0.457	0.8188
sphingadienine	Lipid	Sphingolipid Synthesis	-1.68966	-2.25154	0.545968	5.0549e-06	9.156e-06	9.6483e-09	4.0663e-08	0.1203	0.543
hexadecasphinganine (d16:0)*	Lipid	Sphingolipid Synthesis	2.04264	1.19535	0.847997	4.8138e-07	1.0685e-06	0.0018	0.0016	0.0238	0.4136
N-stearoyl-sphinganine (d18:0/18:0)*	Lipid	Dihydroceramides	-0.621488	-0.621488	0	0.0225	0.0164	0.0232	0.0141	0.9905	0.9205
N-palmitoyl-sphingosine (d18:1/16:0)	Lipid	Ceramides	-0.286304	-0.785875	0.516015	0.2666	0.1351	0.0026	0.0022	0.0487	0.4506
N-palmitoyl-phytosphingosine (t18:0/16:0)	Lipid	Ceramides	0.584963	0.815575	-0.234465	0.0447	0.0298	0.0058	0.0043	0.4232	0.7987
N-(2-hydroxypalmitoyl)-sphingosine (d18:1/16:0(2OH))	Lipid	Ceramides	-0.643856	-0.556393	-0.104697	0.0172	0.0132	0.0419	0.0231	0.7135	0.8928
N-stearoyl-sphingosine (d18:1/18:0)*	Lipid	Ceramides	-1.68966	-1.55639	-0.136062	2.2087e-07	5.368e-07	1.3778e-06	3.3594e-06	0.644	0.886
N-oleoyl-sphingosine (d18:1/18:1)*	Lipid	Ceramides	-1.55639	-2	0.454176	1.3455e-07	3.4445e-07	1.2388e-10	1.0152e-09	0.0954	0.5176
N-palmitoyl-sphingadienine (d18:2/16:0)*	Lipid	Ceramides	-0.136062	-0.862496	0.713696	0.6118	0.2685	0.003	0.0025	0.0123	0.3276
N-behenoyl-sphingadienine (d18:2/22:0)*	Lipid	Ceramides	-1.4344	-1.2863	-0.152003	0.0019	0.0019	0.0055	0.0042	0.7226	0.8928
N-palmitoyl-heptadecasphingosine (d17:1/16:0)*	Lipid	Ceramides	1.0635	0.333424	0.739848	0.0028	0.0027	0.3411	0.1299	0.0362	0.4215
ceramide (d18:1/17:0, d17:1/18:0)*	Lipid	Ceramides	-0.862496	-1.05889	0.201634	0.0048	0.0043	0.0006	0.0006	0.5069	0.8365
ceramide (d18:2/24:1, d18:1/24:2)*	Lipid	Ceramides	-1.68966	-1.55639	-0.0892673	6.4102e-05	8.9185e-05	0.0001	0.0002	0.8185	0.8986
glycosyl-N-palmitoyl-sphingosine (d18:1/16:0)	Lipid	Hexosylceramides (HCER)	0.0285692	-0.556393	0.575312	0.9057	0.3627	0.0365	0.0206	0.0275	0.4136
glycosyl-N-stearoyl-sphingosine (d18:1/18:0)	Lipid	Hexosylceramides (HCER)	-2.39593	-2.25154	-0.136062	3.1238e-08	9.2987e-08	1.3753e-07	4.1829e-07	0.7157	0.8928
glycosyl ceramide (d18:2/24:1, d18:1/24:2)*	Lipid	Hexosylceramides (HCER)	-2.39593	-1.73697	-0.621488	7e-15	1.05e-13	3.3105e-10	2.2235e-09	0.0122	0.3276
lactosyl-N-behenoyl-sphingosine (d18:1/22:0)*	Lipid	Lactosylceramides (LCER)	1.17632	0.0285692	1.15056	0.0075	0.0064	0.9581	0.2887	0.0087	0.316
lactosyl-N-nervonoyl-sphingosine (d18:1/24:1)*	Lipid	Lactosylceramides (LCER)	-0.666576	-1.55639	0.887525	0.1026	0.0602	0.0002	0.0003	0.0289	0.4136
palmitoyl dihydrosphingomyelin (d18:0/16:0)*	Lipid	Dihydrosphingomyelins	-0.915936	-0.888969	-0.0439433	0.0157	0.0122	0.0207	0.0129	0.9137	0.9122
palmitoyl sphingomyelin (d18:1/16:0)	Lipid	Sphingomyelins	-1.32193	-1.21759	-0.104697	0.0021	0.002	0.0045	0.0035	0.7907	0.8953
stearoyl sphingomyelin (d18:1/18:0)	Lipid	Sphingomyelins	-2.05889	-1.94342	-0.104697	1.5764e-07	3.9826e-07	5.5428e-07	1.5002e-06	0.753	0.8928
behenoyl sphingomyelin (d18:1/22:0)*	Lipid	Sphingomyelins	-1.02915	-1.02915	0.0143553	0.0024	0.0023	0.0021	0.0019	0.9687	0.9188
sphingomyelin (d18:1/24:1, d18:2/24:0)*	Lipid	Sphingomyelins	-1.35845	-1.51457	0.176323	0.0009	0.0009	0.0002	0.0002	0.6596	0.8921
sphingosine	Lipid	Sphingosines	-1	-1.4344	0.432959	7.4394e-05	0.0001	6.8492e-08	2.3226e-07	0.0718	0.465
N-acetylsphingosine	Lipid	Sphingosines	1.45943	0.941106	0.516015	0.0045	0.0041	0.0628	0.0324	0.3005	0.7166
eicosanoylsphingosine (d20:1)*	Lipid	Sphingosines	-0.971431	-1.12029	0.137504	9.5233e-07	1.9556e-06	4.1531e-08	1.5127e-07	0.436	0.8108
dehydrophytosphingosine*	Lipid	Sphingosines	5.02547	3.78869	1.23879	5.121e-12	3.7101e-11	2.6712e-08	1.0234e-07	0.0443	0.4506
mevalonate	Lipid	Mevalonate Metabolism	2.15056	1.80735	0.344828	0.0002	0.0003	0.0018	0.0016	0.54	0.8513
lanosterol	Lipid	Sterol	-0.577767	-0.217591	-0.358454	0.0025	0.0023	0.2396	0.0982	0.0549	0.4506
desmosterol	Lipid	Sterol	-1.18442	-0.971431	-0.200913	2.882e-05	4.3916e-05	0.0004	0.0004	0.4555	0.8188
cholesterol	Lipid	Sterol	-0.915936	-0.810966	-0.104697	0.0004	0.0005	0.0018	0.0016	0.662	0.8921
7-ketocholesterol	Lipid	Sterol	-0.971431	-0.761213	-0.234465	6.8447e-05	9.4886e-05	0.0018	0.0016	0.3215	0.729
beta-sitosterol	Lipid	Sterol	7.12526	6.8896	0.238787	0	0	0	0	0.5548	0.8578
stigmasterol	Lipid	Sterol	2.71809	2.21412	0.505891	0	0	3e-14	8.17e-13	0.0333	0.4136
stigmastadienone	Lipid	Sterol	2.33628	2.34767	-0.0144996	3.4e-13	3.533e-12	2.84e-13	5.161e-12	0.9654	0.9188
campesterol	Lipid	Sterol	5.81967	5.53512	0.286881	0	0	0	0	0.4341	0.8089
ergosterol	Lipid	Sterol	1.26903	0.910733	0.367371	6.1167e-09	2.1748e-08	1.1034e-05	1.9492e-05	0.0628	0.4518
pregnenolone sulfate	Lipid	Pregnenolone Steroids	-1.18442	-1.47393	0.286881	0.0608	0.0387	0.0208	0.013	0.6477	0.8899
21-hydroxypregnanolone disulfate	Lipid	Pregnenolone Steroids	-1.12029	-0.785875	-0.340075	0.0037	0.0034	0.0385	0.0215	0.3753	0.7694
pregnenediol sulfate (C21H34O5S)*	Lipid	Pregnenolone Steroids	-0.761213	-0.836501	0.0703893	0.0292	0.0204	0.0167	0.0108	0.8214	0.8986
tetrahydrocortisol sulfate (1)	Lipid	Corticosteroids	1.73118	0.739848	0.992768	0.0013	0.0013	0.1567	0.0696	0.0602	0.4506
11-ketoetiocholanolone sulfate	Lipid	Androgenic Steroids	1.37851	1.03562	0.344828	0.0003	0.0004	0.006	0.0045	0.356	0.7551
androsterone sulfate	Lipid	Androgenic Steroids	1.01436	0.757023	0.250962	0.0022	0.0021	0.0199	0.0125	0.4285	0.8027
androstenediol (3beta,17beta) disulfate (1)	Lipid	Androgenic Steroids	-1.73697	-1	-0.736966	3.2892e-05	4.9508e-05	0.0129	0.0087	0.0628	0.4518
taurocholate	Lipid	Primary Bile Acid Metabolism	-2.47393	-2.32193	-0.104697	0.0176	0.0134	0.0231	0.0141	0.9133	0.9122
taurochenodeoxycholate	Lipid	Primary Bile Acid Metabolism	-2.47393	-2.12029	-0.37707	0.007	0.0061	0.0206	0.0129	0.6842	0.8921
ursodeoxycholate	Lipid	Secondary Bile Acid Metabolism	2.88362	1.46467	1.42223	0.0003	0.0004	0.0596	0.0312	0.0673	0.4619
isoursodeoxycholate	Lipid	Secondary Bile Acid Metabolism	2.0321	0.722466	1.31034	0.0003	0.0004	0.1823	0.079	0.0163	0.3418
tauroursodeoxycholic acid sulfate (1)	Lipid	Secondary Bile Acid Metabolism	1.09085	0.378512	0.713696	0.0137	0.0108	0.3863	0.1428	0.1019	0.5254
7,12-diketolithocholate	Lipid	Secondary Bile Acid Metabolism	1.74846	0.0285692	1.71809	0.0013	0.0013	0.9513	0.2873	0.0016	0.1694
7-ketolithocholate	Lipid	Secondary Bile Acid Metabolism	1.75702	-0.251539	2.0036	0.0271	0.0192	0.7533	0.2386	0.0122	0.3276
hyocholate	Lipid	Secondary Bile Acid Metabolism	1.22651	0.594549	0.632268	0.0115	0.0093	0.2119	0.0884	0.186	0.6317
3-dehydrocholate	Lipid	Secondary Bile Acid Metabolism	1.37295	0.545968	0.823749	0.0075	0.0064	0.2748	0.109	0.1028	0.5254
taurocholenate sulfate*	Lipid	Secondary Bile Acid Metabolism	-2.18442	-2.39593	0.250962	0.0204	0.0151	0.0103	0.0072	0.7914	0.8953
7-ketodeoxycholate	Lipid	Secondary Bile Acid Metabolism	2.18269	0.516015	1.66903	0.0081	0.0068	0.5233	0.1806	0.0407	0.4456
ursocholate	Lipid	Secondary Bile Acid Metabolism	3	1.1177	1.88362	0.0053	0.0047	0.2877	0.1123	0.0752	0.465
hypoxanthine	Nucleotide	Purine Metabolism, (Hypo)Xanthine/Inosine containing	0.963474	1.0072	-0.0439433	0.0001	0.0001	5.0568e-05	7.1724e-05	0.836	0.8992
xanthine	Nucleotide	Purine Metabolism, (Hypo)Xanthine/Inosine containing	1.17632	1.3505	-0.184425	0.0012	0.0012	0.0002	0.0003	0.6098	0.8764
2'-deoxyinosine	Nucleotide	Purine Metabolism, (Hypo)Xanthine/Inosine containing	1.15056	0.847997	0.298658	0.002	0.002	0.0209	0.013	0.4034	0.7871
urate	Nucleotide	Purine Metabolism, (Hypo)Xanthine/Inosine containing	-2.73697	-2.47393	-0.268817	0.0002	0.0003	0.0008	0.0008	0.7088	0.8928
adenosine	Nucleotide	Purine Metabolism, Adenine containing	2.16993	1.54597	0.62293	0.0009	0.001	0.0162	0.0105	0.3224	0.7292
adenine	Nucleotide	Purine Metabolism, Adenine containing	-1.4344	-0.836501	-0.621488	0.0076	0.0064	0.1185	0.0551	0.2456	0.6615
2'-deoxyadenosine	Nucleotide	Purine Metabolism, Adenine containing	-2.18442	-1.35845	-0.862496	0.0002	0.0003	0.0205	0.0128	0.1362	0.5575
guanosine	Nucleotide	Purine Metabolism, Guanine containing	1.54597	1	0.545968	0.0088	0.0074	0.0859	0.0421	0.3435	0.7439
guanine	Nucleotide	Purine Metabolism, Guanine containing	1.1375	1.36177	-0.234465	0.0141	0.011	0.0035	0.0028	0.6156	0.8798
N-carbamoylaspartate	Nucleotide	Pyrimidine Metabolism, Orotate containing	1.95977	1.31615	0.641546	0.0007	0.0008	0.02	0.0126	0.2469	0.6615
dihydroorotate	Nucleotide	Pyrimidine Metabolism, Orotate containing	2.16027	1.36177	0.799087	0.0065	0.0057	0.0817	0.0407	0.303	0.7167
uracil	Nucleotide	Pyrimidine Metabolism, Uracil containing	1.52105	1.64616	-0.136062	5.3996e-06	9.7345e-06	1.0788e-06	2.7203e-06	0.6766	0.8921
5,6-dihydrouridine	Nucleotide	Pyrimidine Metabolism, Uracil containing	1.11103	1.87578	-0.761213	0.0492	0.0322	0.0012	0.0011	0.1733	0.6148
2'-O-methyluridine	Nucleotide	Pyrimidine Metabolism, Uracil containing	0.485427	1.02857	-0.535332	0.1431	0.0806	0.0026	0.0022	0.106	0.5255
5-methyluridine (ribothymidine)	Nucleotide	Pyrimidine Metabolism, Uracil containing	1.56071	1.75702	-0.200913	0.0144	0.0112	0.0061	0.0045	0.75	0.8928
2'-deoxyuridine	Nucleotide	Pyrimidine Metabolism, Uracil containing	1.07724	0.765535	0.31034	0.0012	0.0012	0.0191	0.0122	0.325	0.7332
3-ureidopropionate	Nucleotide	Pyrimidine Metabolism, Uracil containing	2.86592	1.58015	1.28688	5.0444e-05	7.1742e-05	0.0197	0.0124	0.0568	0.4506
beta-alanine	Nucleotide	Pyrimidine Metabolism, Uracil containing	1.94486	1.17632	0.765535	7.162e-05	9.8929e-05	0.0129	0.0087	0.0988	0.5254
cytidine	Nucleotide	Pyrimidine Metabolism, Cytidine containing	1.70929	1.60881	0.0976108	5.9822e-05	8.4145e-05	0.0001	0.0002	0.8083	0.8966
thymidine	Nucleotide	Pyrimidine Metabolism, Thymine containing	0.748461	0.632268	0.124328	0.0133	0.0106	0.0362	0.0205	0.687	0.8921
thymine	Nucleotide	Pyrimidine Metabolism, Thymine containing	1.38405	1.52105	-0.136062	0.0007	0.0007	0.0002	0.0002	0.7324	0.8928
nicotinate	Cofactors and Vitamins	Nicotinate and Nicotinamide Metabolism	1.23266	1.17632	0.0565835	2.999e-08	9.0677e-08	1.0342e-07	3.3165e-07	0.7614	0.8942
nicotinate ribonucleoside	Cofactors and Vitamins	Nicotinate and Nicotinamide Metabolism	2.11437	2.06695	0.0426443	0.0057	0.005	0.0067	0.005	0.9519	0.9172
6-hydroxynicotinate	Cofactors and Vitamins	Nicotinate and Nicotinamide Metabolism	3.25248	2.79077	0.464668	9.885e-12	6.6592e-11	1.2869e-09	7.3012e-09	0.2503	0.6615
trigonelline (N'-methylnicotinate)	Cofactors and Vitamins	Nicotinate and Nicotinamide Metabolism	2.82171	2.89336	-0.0740006	0.0051	0.0045	0.0041	0.0032	0.9422	0.917
riboflavin (Vitamin B2)	Cofactors and Vitamins	Riboflavin Metabolism	2.49313	2.34199	0.15056	2.6586e-09	1.0312e-08	1.4767e-08	5.968e-08	0.6797	0.8921
threonate	Cofactors and Vitamins	Ascorbate and Aldarate Metabolism	0.773996	1.25096	-0.473931	0.0947	0.0567	0.0081	0.0059	0.3064	0.718
oxalate (ethanedioate)	Cofactors and Vitamins	Ascorbate and Aldarate Metabolism	3.11936	2.38405	0.739848	1.0891e-11	7.2105e-11	3.2964e-08	1.2257e-07	0.0588	0.4506
alpha-tocopherol	Cofactors and Vitamins	Tocopherol Metabolism	1.75275	1.48027	0.275007	2e-15	3.6e-14	1.301e-12	2.0199e-11	0.1177	0.543
alpha-tocopherol acetate	Cofactors and Vitamins	Tocopherol Metabolism	7.66334	6.42727	1.23879	0	0	1e-15	2.8e-14	0.0487	0.4506
delta-tocopherol	Cofactors and Vitamins	Tocopherol Metabolism	3.37712	3.19535	0.176323	0	0	0	1e-15	0.5232	0.8435
alpha-tocotrienol	Cofactors and Vitamins	Tocopherol Metabolism	5.95443	4.95931	0.992768	0	0	0	1e-14	0.0349	0.4136
gamma-tocotrienol	Cofactors and Vitamins	Tocopherol Metabolism	5.55336	4.45812	1.09761	2e-15	4e-14	9.549e-12	1.0836e-10	0.0485	0.4506
gamma-CEHC	Cofactors and Vitamins	Tocopherol Metabolism	1.81558	1.63691	0.176323	2.2583e-05	3.5252e-05	0.0001	0.0001	0.6553	0.8921
gamma-CEHC glucuronide*	Cofactors and Vitamins	Tocopherol Metabolism	0.0285692	1.19535	-1.18442	0.9546	0.3775	0.0034	0.0028	0.004	0.2578
alpha-CEHC sulfate	Cofactors and Vitamins	Tocopherol Metabolism	3.6427	3.44095	0.201634	1.0702e-09	4.3258e-09	5.4347e-09	2.5052e-08	0.6972	0.8921
alpha-CEHC taurine*	Cofactors and Vitamins	Tocopherol Metabolism	0.748461	0.575312	0.176323	0.0096	0.008	0.0433	0.0237	0.5469	0.8554
delta-CEHC	Cofactors and Vitamins	Tocopherol Metabolism	2.32193	1.98914	0.333424	6.5662e-08	1.854e-07	2.0475e-06	4.6827e-06	0.3885	0.7744
gamma-CEHC sulfate*	Cofactors and Vitamins	Tocopherol Metabolism	3.07039	3.31759	-0.251539	1.0026e-06	2.0263e-06	1.8132e-07	5.2965e-07	0.6671	0.8921
gamma-tocopherol/beta-tocopherol	Cofactors and Vitamins	Tocopherol Metabolism	2.40054	2.22651	0.176323	6e-15	9.8e-14	1.2e-13	2.369e-12	0.475	0.823
biotin	Cofactors and Vitamins	Biotin Metabolism	1.05658	1.78241	-0.736966	0.0182	0.0139	0.0001	0.0002	0.1012	0.5254
biopterin	Cofactors and Vitamins	Tetrahydrobiopterin Metabolism	-1	-0.862496	-0.136062	0.0009	0.0009	0.0039	0.0031	0.6204	0.8813
bilirubin (Z,Z)	Cofactors and Vitamins	Hemoglobin and Porphyrin Metabolism	-1.68966	-1.59946	-0.0892673	0.0006	0.0006	0.001	0.0009	0.8596	0.9038
bilirubin (E,E)*	Cofactors and Vitamins	Hemoglobin and Porphyrin Metabolism	-1.64386	-1.59946	-0.0588937	9.493e-05	0.0001	0.0002	0.0002	0.8691	0.9088
bilirubin (E,Z or Z,E)*	Cofactors and Vitamins	Hemoglobin and Porphyrin Metabolism	-0.862496	-0.68966	-0.184425	0.0122	0.0098	0.0458	0.0249	0.5916	0.8733
biliverdin	Cofactors and Vitamins	Hemoglobin and Porphyrin Metabolism	-1.8365	-1.73697	-0.0892673	4.9914e-05	7.1252e-05	0.0001	0.0001	0.8271	0.8986
I-urobilinogen	Cofactors and Vitamins	Hemoglobin and Porphyrin Metabolism	3.90593	2.85997	1.04264	6.726e-07	1.4282e-06	0.0002	0.0002	0.1474	0.5874
D-urobilin	Cofactors and Vitamins	Hemoglobin and Porphyrin Metabolism	2.53854	1.70044	0.83996	0.0009	0.001	0.0232	0.0141	0.2561	0.6622
thiamin (Vitamin B1)	Cofactors and Vitamins	Thiamine Metabolism	2.23879	2.43563	-0.200913	2.6504e-08	8.2077e-08	2.7332e-09	1.3667e-08	0.5836	0.8693
5-(2-Hydroxyethyl)-4-methylthiazole	Cofactors and Vitamins	Thiamine Metabolism	1.39506	1.96717	-0.577767	0.0199	0.0148	0.0013	0.0012	0.3327	0.7415
carotene diol (2)	Cofactors and Vitamins	Vitamin A Metabolism	0.505891	1.61824	-1.12029	0.3524	0.1706	0.0038	0.003	0.0429	0.4506
carotene diol (3)	Cofactors and Vitamins	Vitamin A Metabolism	-1.12029	0.176323	-1.2863	0.0056	0.005	0.668	0.2178	0.0016	0.1694
beta-cryptoxanthin	Cofactors and Vitamins	Vitamin A Metabolism	-2	-1	-1	1.4781e-06	2.9106e-06	0.0106	0.0074	0.0102	0.3226
pyridoxal	Cofactors and Vitamins	Vitamin B6 Metabolism	0.31034	0.731183	-0.415037	0.2436	0.1254	0.0082	0.0059	0.1268	0.543
pyridoxate	Cofactors and Vitamins	Vitamin B6 Metabolism	2.85798	2.66903	0.189034	2.1e-14	2.75e-13	2.97e-13	5.161e-12	0.5257	0.8444
hippurate	Xenobiotics	Benzoate Metabolism	-1.8365	-2.32193	0.485427	0.0289	0.0202	0.0063	0.0047	0.56	0.8578
4-hydroxyhippurate	Xenobiotics	Benzoate Metabolism	-2.05889	-2.32193	0.238787	0.0002	0.0003	5.1698e-05	7.2629e-05	0.6628	0.8921
benzoate	Xenobiotics	Benzoate Metabolism	0.978196	0.594549	0.378512	0.0121	0.0097	0.1211	0.056	0.3172	0.7229
3-hydroxybenzoate	Xenobiotics	Benzoate Metabolism	0.941106	0.321928	0.613532	0.0013	0.0013	0.2499	0.1014	0.0318	0.4136
p-hydroxybenzaldehyde	Xenobiotics	Benzoate Metabolism	1.57046	1.46467	0.111031	0.0002	0.0003	0.0006	0.0006	0.7873	0.8953
3-(4-hydroxyphenyl)propionate	Xenobiotics	Benzoate Metabolism	2.69153	1.79077	0.903038	6.9224e-08	1.9403e-07	0.0001	0.0002	0.0469	0.4506
3-phenylpropionate (hydrocinnamate)	Xenobiotics	Benzoate Metabolism	1.91073	1.38405	0.526069	0.0008	0.0009	0.0135	0.009	0.336	0.742
caffeine	Xenobiotics	Xanthine Metabolism	-1.21759	-0.943416	-0.304006	4.8906e-05	7.0215e-05	0.0016	0.0014	0.3013	0.7166
1-methylurate	Xenobiotics	Xanthine Metabolism	-2.64386	-3.32193	0.641546	6.9541e-06	1.2029e-05	6.9481e-08	2.3294e-07	0.2441	0.6615
7-methylurate	Xenobiotics	Xanthine Metabolism	-4.05889	-3.47393	-0.643856	6.6399e-11	3.7496e-10	1.1423e-08	4.7467e-08	0.2216	0.6524
1,7-dimethylurate	Xenobiotics	Xanthine Metabolism	-5.64386	-3.32193	-2.47393	1e-15	1.9e-14	9.049e-08	2.9663e-07	3.3148e-05	0.0153
3,7-dimethylurate	Xenobiotics	Xanthine Metabolism	-1.152	-0.577767	-0.577767	0.0002	0.0003	0.0599	0.0312	0.0544	0.4506
1,3,7-trimethylurate	Xenobiotics	Xanthine Metabolism	-1.05889	-0.836501	-0.234465	0.0004	0.0004	0.0044	0.0034	0.4232	0.7987
5-acetylamino-6-amino-3-methyluracil	Xenobiotics	Xanthine Metabolism	-3.47393	-2.55639	-0.862496	8.6054e-09	2.977e-08	5.6803e-06	1.1247e-05	0.1073	0.5255
5-acetylamino-6-formylamino-3-methyluracil	Xenobiotics	Xanthine Metabolism	-1.08927	-0.943416	-0.168123	2.7278e-05	4.2037e-05	0.0003	0.0003	0.5006	0.8365
piperidine	Xenobiotics	Food Component/Plant	2.56803	2.17951	0.389567	6.0902e-07	1.3065e-06	1.4789e-05	2.4789e-05	0.4071	0.7871
2-piperidinone	Xenobiotics	Food Component/Plant	4.40667	2.74846	1.65535	2.4351e-10	1.1836e-09	1.7278e-05	2.7703e-05	0.0069	0.3143
levulinate (4-oxovalerate)	Xenobiotics	Food Component/Plant	1.42761	1.26903	0.15056	5.6573e-07	1.2343e-06	5.7374e-06	1.1284e-05	0.5508	0.8578
2,3-dihydroxyisovalerate	Xenobiotics	Food Component/Plant	-1.51457	-1.55639	0.0840643	0.0034	0.0032	0.0021	0.0018	0.8705	0.9088
2,8-quinolinediol	Xenobiotics	Food Component/Plant	6.81429	4.46597	2.34767	3.8e-14	4.52e-13	3.3237e-08	1.2257e-07	0.0017	0.1694
2,8-quinolinediol sulfate	Xenobiotics	Food Component/Plant	3.93546	3.97085	-0.0291463	6.4981e-06	1.1446e-05	5.5204e-06	1.1004e-05	0.9657	0.9188
2-isopropylmalate	Xenobiotics	Food Component/Plant	2.32481	2.28688	0.0426443	8.2173e-06	1.3962e-05	1.1028e-05	1.9492e-05	0.9374	0.917
2-oxindole-3-acetate	Xenobiotics	Food Component/Plant	1.51602	1.48027	0.0285692	0.0011	0.0012	0.0014	0.0013	0.9375	0.917
3-formylindole	Xenobiotics	Food Component/Plant	1.48543	1.36177	0.124328	6.2386e-05	8.7423e-05	0.0002	0.0002	0.7254	0.8928
gluconate	Xenobiotics	Food Component/Plant	0.678072	1.09761	-0.415037	0.1264	0.072	0.0144	0.0095	0.3383	0.742
enterolactone	Xenobiotics	Food Component/Plant	2.46205	1.57531	0.887525	2.7972e-05	4.2794e-05	0.0055	0.0042	0.1096	0.5267
ergothioneine	Xenobiotics	Food Component/Plant	-2.94342	-1.59946	-1.32193	4.465e-10	1.9937e-09	0.0002	0.0002	0.0015	0.1694
ferulate	Xenobiotics	Food Component/Plant	0.516015	1.0072	-0.494109	0.1133	0.0656	0.0024	0.002	0.1261	0.543
histidine betaine (hercynine)*	Xenobiotics	Food Component/Plant	-2	-1.21759	-0.785875	0.0027	0.0026	0.0617	0.032	0.2305	0.6524
indolin-2-one	Xenobiotics	Food Component/Plant	2.04963	1.83188	0.214125	0.0002	0.0003	0.0009	0.0009	0.6815	0.8921
methyl indole-3-acetate	Xenobiotics	Food Component/Plant	1.35614	1.25096	0.0976108	0.0138	0.0109	0.0223	0.0137	0.8504	0.903
stachydrine	Xenobiotics	Food Component/Plant	0.695994	1.45943	-0.761213	0.2297	0.1192	0.0134	0.009	0.1887	0.634
tartarate	Xenobiotics	Food Component/Plant	0.411426	1.848	-1.4344	0.3769	0.1803	0.0002	0.0002	0.0026	0.2403
tyrosol	Xenobiotics	Food Component/Plant	0.863938	0.799087	0.0565835	0.0176	0.0134	0.0274	0.0162	0.8591	0.9038
pyrraline	Xenobiotics	Food Component/Plant	3.65878	3.32193	0.333424	8.19e-13	7.671e-12	2.4235e-11	2.4655e-10	0.4236	0.7987
daidzein sulfate (2)	Xenobiotics	Food Component/Plant	0.389567	0.903038	-0.514573	0.2707	0.1368	0.0124	0.0085	0.1494	0.5879
lactobacillic acid	Xenobiotics	Bacterial/Fungal	-2.8365	-2.05889	-0.785875	2.8209e-10	1.354e-09	1.165e-06	2.9127e-06	0.0452	0.4506
2-acetamidobutanoate	Xenobiotics	Bacterial/Fungal	1.74416	1.26303	0.485427	4.3913e-05	6.3393e-05	0.0023	0.002	0.2329	0.6555
glutamyl-meso-diaminopimelate	Xenobiotics	Bacterial/Fungal	1.32769	1.32769	0	0.0035	0.0033	0.0036	0.0029	0.9961	0.9205
N-methylpipecolate	Xenobiotics	Bacterial/Fungal	0.389567	0.918386	-0.535332	0.2524	0.129	0.0085	0.0061	0.1249	0.543
2-acetamidophenol sulfate	Xenobiotics	Drug - Analgesics, Anesthetics	0.910733	1.31615	-0.415037	0.039	0.0263	0.0032	0.0027	0.3474	0.7446
N-carbamoylglutamate	Xenobiotics	Drug - Other	2.38405	2.53854	-0.152003	3.6273e-10	1.6782e-09	4.9594e-11	4.7198e-10	0.6373	0.8835
S-carboxymethyl-L-cysteine	Xenobiotics	Drug - Other	1.35614	1.24489	0.111031	0.0003	0.0004	0.0009	0.0009	0.7566	0.894
sulfate*	Xenobiotics	Chemical	1.08406	0.495695	0.594549	0.0007	0.0008	0.109	0.0517	0.0578	0.4506
5-aminoimidazole-4-carboxamide	Xenobiotics	Chemical	-2.55639	-2.12029	-0.415037	4.0556e-07	9.1608e-07	1.3134e-05	2.2268e-05	0.3686	0.7678
N-propionylmethionine	Xenobiotics	Chemical	3.38128	3.05832	0.321928	1.3019e-10	6.8483e-10	2.6432e-09	1.3445e-08	0.4742	0.823
succinimide	Xenobiotics	Chemical	0.823749	0.823749	0	7.9244e-05	0.0001	8.2263e-05	0.0001	0.9915	0.9205
X - 11261	N/A	N/A	-1.35845	-2	0.632268	0.0979	0.0578	0.0168	0.0108	0.4421	0.8139
X - 11640	N/A	N/A	1.83592	1.88753	-0.0588937	1.2742e-05	2.091e-05	7.6697e-06	1.4321e-05	0.8921	0.9093
X - 12007	N/A	N/A	2.18903	1.89918	0.286881	4.7237e-10	2.0849e-09	2.5697e-08	9.9753e-08	0.3386	0.742
X - 12013	N/A	N/A	1.58015	1.99639	-0.415037	0.0071	0.0061	0.0008	0.0008	0.4663	0.8188
X - 12026	N/A	N/A	-0.915936	-0.535332	-0.37707	3.5158e-05	5.2328e-05	0.0117	0.008	0.0707	0.465
X - 12027	N/A	N/A	3.59932	3.4957	0.0976108	7.7173e-06	1.3289e-05	1.3004e-05	2.2177e-05	0.8891	0.9093
X - 12100	N/A	N/A	-2.8365	-1.55639	-1.32193	3.8914e-08	1.1495e-07	0.0013	0.0012	0.0061	0.3046
X - 12127	N/A	N/A	1.4957	1.02857	0.464668	3.2981e-05	4.9508e-05	0.0031	0.0026	0.1724	0.6148
X - 12206	N/A	N/A	1.37851	1.37851	0	0.0009	0.001	0.0009	0.0009	1	0.9205
X - 12524	N/A	N/A	-0.454032	-0.168123	-0.268817	0.0046	0.0041	0.2613	0.1046	0.0765	0.465
X - 12680	N/A	N/A	3.82273	3.37016	0.454176	3.4e-14	4.23e-13	3.793e-12	5.0866e-11	0.2646	0.6769
X - 13007	N/A	N/A	2.93546	1.99277	0.941106	8.986e-08	2.4075e-07	0.0001	0.0002	0.0588	0.4506
X - 13504	N/A	N/A	3.10266	2.80323	0.298658	1.6531e-07	4.1221e-07	1.5226e-06	3.6226e-06	0.5757	0.8659
X - 13507	N/A	N/A	3.80839	3.84699	-0.0439433	4.8047e-11	2.9286e-10	3.4334e-11	3.3764e-10	0.9366	0.917
X - 13728	N/A	N/A	-2	-1.39593	-0.577767	8.8396e-08	2.4058e-07	7.0664e-05	9.6964e-05	0.0844	0.4846
X - 13729	N/A	N/A	-1.47393	-0.836501	-0.621488	0.0004	0.0005	0.0372	0.0209	0.1154	0.5393
X - 13835	N/A	N/A	-1.2863	-0.200913	-1.08927	0.0047	0.0042	0.6592	0.2156	0.0157	0.3418
X - 14263	N/A	N/A	0.847997	0.443607	0.400538	0.0085	0.0071	0.1597	0.0709	0.2015	0.6443
X - 14351	N/A	N/A	1.0072	1.38405	-0.37707	0.0428	0.0287	0.0061	0.0045	0.4461	0.8186
X - 14502	N/A	N/A	11.4931	10.357	1.1375	0	0	1e-15	3.6e-14	0.2509	0.6615
X - 14904	N/A	N/A	2.93734	2.01792	0.918386	4.5435e-07	1.0203e-06	0.0003	0.0003	0.0858	0.4846
X - 15245	N/A	N/A	1.97085	1.14405	0.823749	0.0013	0.0013	0.0561	0.0296	0.1663	0.6141
X - 15461	N/A	N/A	6.00944	5.42089	0.584963	6.6037e-11	3.7496e-10	1.569e-09	8.5719e-09	0.4524	0.8188
X - 15503	N/A	N/A	-1.51457	-1.47393	-0.0291463	0.0004	0.0005	0.0005	0.0006	0.9427	0.917
X - 15666	N/A	N/A	1.22033	0.731183	0.485427	6.0096e-06	1.0684e-05	0.0044	0.0034	0.0544	0.4506
X - 16654	N/A	N/A	0.85599	0.704872	0.15056	0.0157	0.0122	0.0439	0.024	0.673	0.8921
X - 16946	N/A	N/A	-1.2863	-1.39593	0.111031	7.3991e-05	0.0001	2.0875e-05	3.2758e-05	0.7256	0.8928
X - 17009	N/A	N/A	1.0072	1.3505	-0.340075	0.0507	0.033	0.0098	0.0069	0.5068	0.8365
X - 17327	N/A	N/A	-1.68966	-1.21759	-0.473931	0.0004	0.0005	0.0098	0.0069	0.3009	0.7166
X - 17438	N/A	N/A	1.95977	1.34483	0.613532	8.7263e-06	1.4697e-05	0.0015	0.0014	0.1363	0.5575
X - 17674	N/A	N/A	-1.152	-1.21759	0.0703893	0.0204	0.0151	0.0147	0.0097	0.897	0.9093
X - 17842	N/A	N/A	2.93923	2.03562	0.903038	1.6974e-08	5.4318e-08	3.5735e-05	5.2713e-05	0.0535	0.4506
X - 18059	N/A	N/A	0.137504	0.992768	-0.862496	0.7134	0.3024	0.0115	0.0079	0.0291	0.4136
X - 18349	N/A	N/A	3.87578	2.96347	0.910733	2.3868e-08	7.4516e-08	8.2466e-06	1.5049e-05	0.1428	0.5764
X - 19220	N/A	N/A	4.43429	2.84398	1.58976	5.1601e-08	1.5011e-07	0.0002	0.0002	0.0318	0.4136
X - 19299	N/A	N/A	4.86295	3.27947	1.58496	4.1647e-10	1.9003e-09	5.9508e-06	1.1627e-05	0.0205	0.4129
X - 19746	N/A	N/A	5.71699	4.26978	1.4489	1.0128e-08	3.4417e-08	7.0141e-06	1.335e-05	0.1039	0.5255
X - 19751	N/A	N/A	4.60407	3.49185	1.11103	1.3667e-10	7.0923e-10	2.5016e-07	7.0964e-07	0.0728	0.465
X - 19917	N/A	N/A	3.77189	2.37016	1.40054	2.2247e-05	3.4868e-05	0.0056	0.0042	0.0956	0.5176
X - 19921	N/A	N/A	4.55275	3.09255	1.45943	7.657e-07	1.6067e-06	0.0004	0.0005	0.0856	0.4846
X - 19928	N/A	N/A	5.84649	4.21723	1.62761	1.1989e-08	4.0384e-08	1.4586e-05	2.459e-05	0.0757	0.465
X - 21283	N/A	N/A	-2.25154	-1.68966	-0.556393	2.8447e-08	8.6697e-08	1.2866e-05	2.2177e-05	0.1236	0.543
X - 21448	N/A	N/A	-1.35845	-1.47393	0.111031	0.0001	0.0002	3.8237e-05	5.5859e-05	0.7369	0.8928
X - 21729	N/A	N/A	4.65707	3.78241	0.871844	4.26e-12	3.2715e-11	3.1184e-09	1.5333e-08	0.1206	0.543
X - 21785	N/A	N/A	-2.18442	-1.39593	-0.785875	1.0498e-10	5.7698e-10	7.1304e-06	1.3399e-05	0.0077	0.3143
X - 21788	N/A	N/A	3.22959	2.45418	0.773996	8.5453e-07	1.7737e-06	0.0001	0.0001	0.198	0.6443
X - 21796	N/A	N/A	0.83996	0.678072	0.15056	4.0976e-05	5.9433e-05	0.0007	0.0007	0.418	0.7966
X - 21959	N/A	N/A	2.79701	2.12102	0.678072	1.3119e-09	5.1934e-09	1.2613e-06	3.101e-06	0.0951	0.5176
X - 23277	N/A	N/A	2.59216	1.61353	0.978196	5.6515e-09	2.0282e-08	9.722e-05	0.0001	0.0143	0.3332
X - 23287	N/A	N/A	2.6017	1.20163	1.40054	5.8509e-07	1.2693e-06	0.0134	0.009	0.0041	0.2578
X - 23369	N/A	N/A	2.87381	2.50335	0.367371	1.1669e-06	2.3337e-06	1.5655e-05	2.559e-05	0.4965	0.8365
X - 23423	N/A	N/A	2.31904	1.48027	0.83996	0.0008	0.0008	0.0277	0.0163	0.2063	0.6443
X - 23429	N/A	N/A	0.918386	0.910733	0.0143553	0.0255	0.0181	0.027	0.0161	0.9815	0.9205
X - 23438	N/A	N/A	1.94486	1.66903	0.275007	2.6128e-07	6.1932e-07	6.2521e-06	1.2135e-05	0.4167	0.7963
X - 23482	N/A	N/A	0.9855	0.83996	0.137504	0.0112	0.0091	0.0294	0.0172	0.7048	0.8924
X - 23581	N/A	N/A	2.5435	1.76977	0.773996	0.0006	0.0007	0.0147	0.0097	0.2761	0.6897
X - 23587	N/A	N/A	1.32769	2.14731	-0.810966	0.0165	0.0127	0.0002	0.0002	0.1328	0.5516
X - 23639	N/A	N/A	0.526069	0.918386	-0.395929	0.1025	0.0602	0.0053	0.0041	0.2252	0.6524
X - 23662	N/A	N/A	6.75756	5.75569	1	5.07e-13	4.973e-12	1.2874e-10	1.0265e-09	0.1924	0.6441
X - 23680	N/A	N/A	1.0635	0.286881	0.773996	0.0063	0.0054	0.4511	0.1617	0.043	0.4506
X - 23710	N/A	N/A	-2.64386	-1.73697	-0.915936	7.9208e-05	0.0001	0.0077	0.0055	0.1517	0.5893
X - 23728	N/A	N/A	1.10434	1.50589	-0.395929	0.0114	0.0092	0.0007	0.0007	0.3544	0.7533
X - 23734	N/A	N/A	2.09424	2.86394	-0.761213	0.0012	0.0013	1.8262e-05	2.9122e-05	0.2201	0.6524
X - 23737	N/A	N/A	1.67807	1.41684	0.263034	0.0035	0.0033	0.0128	0.0087	0.6409	0.8855
X - 23738	N/A	N/A	2.0635	1.852	0.214125	0.0002	0.0002	0.0006	0.0006	0.6853	0.8921
X - 23739	N/A	N/A	1.73552	1.35614	0.378512	0.0067	0.0057	0.0324	0.0186	0.5416	0.8513
X - 23752	N/A	N/A	2.15381	2.08406	0.0703893	1.2e-14	1.63e-13	4.4e-14	1.089e-12	0.7523	0.8928
X - 23753	N/A	N/A	5.80529	5.94392	-0.136062	0	0	0	0	0.7048	0.8924
X - 23764	N/A	N/A	2.87578	2.15704	0.722466	1.1451e-10	6.1074e-10	2.8724e-07	7.9945e-07	0.0618	0.4512
X - 23767	N/A	N/A	4.93026	3.81044	1.1177	1.7323e-06	3.3428e-06	0.0001	0.0002	0.239	0.6615
X - 23782	N/A	N/A	0.62293	0.584963	0.0426443	0.0246	0.0176	0.034	0.0194	0.8925	0.9093
X - 23908	N/A	N/A	3.28096	2.70266	0.575312	1.6554e-06	3.2106e-06	5.1615e-05	7.2629e-05	0.3594	0.7587
X - 23925	N/A	N/A	-2.32193	-1.78588	-0.535332	9.6749e-05	0.0001	0.0022	0.0019	0.3434	0.7439
X - 23974	N/A	N/A	0.925999	0.757023	0.176323	0.0004	0.0005	0.0033	0.0027	0.4921	0.8358
X - 24077	N/A	N/A	1.852	1.57531	0.275007	8.7839e-05	0.0001	0.0007	0.0007	0.5381	0.8513
X - 24137	N/A	N/A	1.30451	1.1375	0.163499	0.0052	0.0046	0.0144	0.0095	0.7099	0.8928
X - 24147	N/A	N/A	1.20163	0.367371	0.831877	0.0075	0.0064	0.4025	0.1475	0.0601	0.4506
X - 24238	N/A	N/A	1.01436	1.65535	-0.643856	0.0058	0.005	1.5575e-05	2.559e-05	0.0764	0.465
X - 24246	N/A	N/A	4.02148	3.11936	0.903038	9.0283e-08	2.4075e-07	1.6462e-05	2.6539e-05	0.1842	0.6278
X - 24408	N/A	N/A	0.790772	0.632268	0.163499	0.0193	0.0144	0.059	0.0309	0.6354	0.8835
X - 24413	N/A	N/A	3.14241	2.79286	0.344828	0.0025	0.0023	0.0067	0.005	0.7287	0.8928
X - 24435	N/A	N/A	-0.888969	-0.37707	-0.514573	0.0084	0.0071	0.2507	0.1016	0.1245	0.543
X - 24455	N/A	N/A	2.38128	2	0.378512	5.18e-13	4.973e-12	2.1005e-10	1.5492e-09	0.1579	0.6097
X - 24456	N/A	N/A	3.58376	2.89142	0.695994	0	0	1.11e-13	2.369e-12	0.0304	0.4136
X - 24474	N/A	N/A	3.05137	2.40599	0.641546	5.14e-13	4.973e-12	1.3586e-09	7.5625e-09	0.065	0.4542
X - 24556	N/A	N/A	1.45418	1.44361	0.0143553	0.0004	0.0005	0.0004	0.0005	0.9692	0.9188
X - 24586	N/A	N/A	5.28318	4.82731	0.454176	0	1e-15	1e-15	3.6e-14	0.332	0.7415
X - 24686	N/A	N/A	4.40463	4.1334	0.275007	9e-15	1.33e-13	1.16e-13	2.369e-12	0.5462	0.8554
X - 24729	N/A	N/A	1.20789	0.992768	0.214125	0.0018	0.0018	0.0095	0.0067	0.5663	0.8578
X - 24989	N/A	N/A	1.18903	1.1177	0.0703893	4.1015e-05	5.9433e-05	0.0001	0.0001	0.8005	0.8953
X - 25009	N/A	N/A	0.790772	0.739848	0.0426443	0.0184	0.0139	0.0267	0.0161	0.8811	0.9093
X - 25027	N/A	N/A	5.68313	4.14241	1.54102	6.7321e-07	1.4282e-06	0.0002	0.0002	0.1427	0.5764
X - 25033	N/A	N/A	4.9991	3.30159	1.69599	5.3401e-07	1.1718e-06	0.0005	0.0005	0.0648	0.4542
X - 25037	N/A	N/A	0.454176	0.887525	-0.434403	0.2019	0.108	0.0135	0.009	0.217	0.6524
X - 25053	N/A	N/A	5.8515	4.41278	1.43829	4.0189e-09	1.4839e-08	3.0958e-06	6.5237e-06	0.1023	0.5254
X - 25111	N/A	N/A	1.96717	2.10769	-0.136062	5.8289e-06	1.0411e-05	1.5056e-06	3.6112e-06	0.7248	0.8928
X - 25212	N/A	N/A	1.61353	1.60881	0	0.0003	0.0003	0.0003	0.0003	0.9907	0.9205
X - 25247	N/A	N/A	1.12433	1.52105	-0.395929	0.0301	0.0209	0.0039	0.0031	0.4415	0.8139
X - 25323	N/A	N/A	1.72683	2.0321	-0.304006	0.0002	0.0003	1.8807e-05	2.9831e-05	0.4886	0.8347
X - 25433	N/A	N/A	-1.2863	-1.21759	-0.0588937	0.0099	0.0082	0.0137	0.0091	0.902	0.9093
X - 25491	N/A	N/A	-1.94342	-0.971431	-0.943416	0.0013	0.0013	0.0905	0.044	0.1072	0.5255
X - 25500	N/A	N/A	0.963474	1.4957	-0.535332	0.0293	0.0204	0.001	0.0009	0.2249	0.6524
X - 25519	N/A	N/A	3.20477	2.83592	0.367371	6.1115e-11	3.5558e-10	2.5055e-09	1.2968e-08	0.3784	0.7711
X - 25521	N/A	N/A	1.21412	2.23266	-1.02915	0.0588	0.0375	0.0007	0.0007	0.1099	0.5267
X - 25539	N/A	N/A	3.46336	3.23266	0.226509	8.3782e-10	3.497e-09	6.0486e-09	2.6634e-08	0.6361	0.8835
X - 25545	N/A	N/A	1.02857	0.815575	0.201634	7.5245e-05	0.0001	0.0012	0.0012	0.401	0.7871
Biochemical Name*: indicates compounds that have not been officially confirmed based on a standard, but we are confident in its identity.
Biochemical Name**: indicates a compound for which a standard is not available, but we are reasonably confident in its identity or the information provided.
Biochemical Name with a number in ( ) or [ ]: indicates a compound that is a structural isomer of another compound in the Metabolon spectral library.

## Sheet: Table S4
Table S4. Infant Fecal Metabolites Affected by Delivery Mode at 6-Weeks-of-Age
	Lower in CS at p < 0.05, q < 0.10
	Higher in CS at p < 0.05, q < 0.10
Abbraviation: CS, cesarean section; VD, vaginally delivered
Biochemical name	Super-pathway	Sub-pathway	Log2 fold-change (CS/VD)	p value	q value
N-propionylalanine	Amino Acid	Alanine and Aspartate Metabolism	-0.691985	0.0043	0.0846
alpha-ketoglutaramate*	Amino Acid	Glutamate Metabolism	-1.50057	< 0.001	0.0038
S-1-pyrroline-5-carboxylate	Amino Acid	Glutamate Metabolism	-1.27543	0.0033	0.0788
formiminoglutamate	Amino Acid	Histidine Metabolism	-1.84716	< 0.001	0.0145
kynurenate	Amino Acid	Tryptophan Metabolism	-0.481019	0.0044	0.0846
N-acetylmethionine	Amino Acid	Methionine, Cysteine, SAM and Taurine Metabolism	-0.719596	0.0046	0.0854
ribose	Carbohydrate	Pentose Metabolism	-0.696835	0.0039	0.0815
mannose	Carbohydrate	Fructose, Mannose and Galactose Metabolism	-1.16902	0.0049	0.0855
fuculose	Carbohydrate	Fructose, Mannose and Galactose Metabolism	-1.33853	0.0064	0.0995
fucose	Carbohydrate	Aminosugar Metabolism	-1.42752	0.0036	0.0807
erythronate*	Carbohydrate	Aminosugar Metabolism	-0.97977	0.0009	0.0367
N-acetylglucosamine/N-acetylgalactosamine	Carbohydrate	Aminosugar Metabolism	-1.05406	0.0047	0.0855
(12 or 13)-methylmyristate (a15:0 or i15:0)	Lipid	Fatty Acid, Branched	-2.23109	< 0.001	0.0091
3-hydroxypalmitate	Lipid	Fatty Acid, Monohydroxy	-1.50132	< 0.001	0.007
2S,3R-dihydroxybutyrate	Lipid	Fatty Acid, Dihydroxy	-1.11064	0.0027	0.0686
chiro-inositol	Lipid	Inositol Metabolism	1.03549	0.0058	0.0967
glycerophosphoserine*	Lipid	Phospholipid Metabolism	-1.2211	< 0.001	0.0145
trimethylamine N-oxide	Lipid	Phospholipid Metabolism	-1.36255	< 0.001	0.0091
1-pentadecanoylglycerol (15:0)	Lipid	Monoacylglycerol	-1.4273	0.0005	0.0213
3-ketosphinganine	Lipid	Sphingolipid Synthesis	-2.45106	< 0.001	0.0038
sphinganine	Lipid	Sphingolipid Synthesis	-0.855418	0.0048	0.0855
N-palmitoyl-phytosphingosine (t18:0/16:0)	Lipid	Ceramides	-0.896084	< 0.001	0.0145
myristoyl dihydrosphingomyelin (d18:0/14:0)*	Lipid	Dihydrosphingomyelins	0.697708	0.004	0.0815
behenoyl sphingomyelin (d18:1/22:0)*	Lipid	Sphingomyelins	0.74784	0.0063	0.0995
taurolithocholate 3-sulfate	Lipid	Secondary Bile Acid Metabolism	1.89582	0.003	0.073
taurochenodeoxycholic acid 3-sulfate	Lipid	Secondary Bile Acid Metabolism	2.63223	0.002	0.0572
2'-deoxyinosine	Nucleotide	Purine Metabolism, (Hypo)Xanthine/Inosine containing	-1.33886	< 0.001	0.0038
1-methyladenine	Nucleotide	Purine Metabolism, Adenine containing	-1.05487	0.0056	0.0952
2'-deoxyguanosine	Nucleotide	Purine Metabolism, Guanine containing	-1.19545	0.0018	0.0549
uridine	Nucleotide	Pyrimidine Metabolism, Uracil containing	-1.06118	0.0039	0.0815
2'-deoxyuridine	Nucleotide	Pyrimidine Metabolism, Uracil containing	-1.11177	< 0.001	0.007
thymidine	Nucleotide	Pyrimidine Metabolism, Thymine containing	-1.03345	< 0.001	0.007
pantoate	Cofactors and Vitamins	Pantothenate and CoA Metabolism	-1.68741	< 0.001	0.0101
pyridoxal	Cofactors and Vitamins	Vitamin B6 Metabolism	-0.757194	0.0009	0.038
2-isopropylmalate	Xenobiotics	Food Component/Plant	-1.10826	0.0064	0.0995
histidinol	Xenobiotics	Food Component/Plant	-1.67798	0.0036	0.0807
tartarate	Xenobiotics	Food Component/Plant	-1.1758	0.0026	0.0679
glutamyl-meso-diaminopimelate	Xenobiotics	Bacterial/Fungal	-1.33969	< 0.001	0.0188
N-propionylmethionine	Xenobiotics	Chemical	-1.23273	0.0012	0.0444
X - 15666	N/A	N/A	-0.638324	0.0025	0.0675
X - 23734	N/A	N/A	-2.09985	< 0.001	0.009
X - 24435	N/A	N/A	-0.911208	0.001	0.0389
X - 24660	N/A	N/A	1.28589	0.0016	0.0529
X - 24669	N/A	N/A	2.07537	0.0017	0.0534
X - 25185	N/A	N/A	-2.18758	< 0.001	< 0.001
X - 25436	N/A	N/A	1.11804	0.0013	0.0461
X - 25491	N/A	N/A	-1.50195	0.002	0.0572
Biochemical Name*: indicates compounds that have not been officially confirmed based on a standard, but we are confident in its identity.

## Sheet: Table S5
Table S5. Peak Identities and Areas Under the Curve of Fecal Metabolites of Exclusively Breastfed, Mixed-fed, and Exclusively Formula-fed Infants at 6 Weeks-of-Age
Peaks were quantified using area-under-the-curve and values are normalized in terms of raw area counts.
Pathway Sortorder	Biochemical Name	Super-pathway	Sub-pathway	Platform	Retention time/index	Mass	SampleID Comp ID	SK181	SK469	SK486	SK586	SK594	SK124	SK195	SK444	SK477	SK481	SK561	SK307	SK606	SK112	SK753	SK658	SK735	SK565	SK680	SK696	SK732	SK767	SK621	SK615	SK640	SK638	SK514	SK657	SK209	SK211	SK231	SK588	SK242	SK630	SK648	SK628	SK649	SK653	SK192	SK449	SK203	SK216
1	glycine	Amino Acid	Glycine, Serine and Threonine Metabolism	LC/MS Pos Early	1375	76.0393	58	24965588	119753256	199533408	25964656	94164704	105485216	100946384	51370824	45994256	53063824	34200476	219588096	57221976	145558576	67539048	53351512	104240480	131404120	113811464	74110312	124106608	67828088	61117680	90194592	72898920	154304400	60662136	73435272	70898208	76267384	59929788	110300680	61662596	229108704	131054256	11287420	175234336	200194384	304392864	56790128	198490784	166729504
2	N-acetylglycine	Amino Acid	Glycine, Serine and Threonine Metabolism	LC/MS Pos Early	826	118.05	27710	806612	2236899	986398	869653	3413031	1285364	8.30431e+06	2238628	1465282	9041985	2344867	17081430	1518265	1687128	1188379	4399823	4673114	2168448	6954273	5747671	1140521	1121553	1445087	3088400	4483883	5916099	1905612	1695169	4175466	4664490	3741855	5921545	2597932	17358108	5719758	492351	4799762	21640876	8.19298e+06	3208181	19045804	14534232
4	sarcosine	Amino Acid	Glycine, Serine and Threonine Metabolism	LC/MS Pos Early	1280	90.055	1516	1451137	2262004	60189536	37377984	1014778	1440307	1115701	4614318	765423	33157092	895776	24176818	1.03851e+06	1969007		584700	2539905	2992702	51175728	1384904	686615	1238135	724614	59620084	154688832	10772681	19544014	1449664	1657081		1081864	1591105		48010252	1327616	599519	58415880	1552596	94593992	838062	185451680
5	dimethylglycine	Amino Acid	Glycine, Serine and Threonine Metabolism	LC/MS Pos Early	1104	104.071	5086	2153277	2730609	5160731	2917767	49321768	2886800	4640551	2649704	15595179	3338992	18220896	2605292	1476516	13977850	4370777	4.12874e+06	7343267	2128718	2697622	2819188	1695065	6372764	1220560	48387904	1783198	2092379	4292370	13170280	1617075	1091706	2212471	4013557	36726864	2991672	1838766	1056628	18409344	17964532	18113792	1899812	2.01361e+06	5156607
6	betaine	Amino Acid	Glycine, Serine and Threonine Metabolism	LC/MS Pos Early	1064	118.086	3141	18043380	318352256	240853968	125334768	1029499328	113515184	207357680	186122000	381167648	69261576	449505184	81111960	108651088	374338112	169300240	178555488	354016640	250316416	190015184	259558528	161590960	142730224	115222424	878323840	191721568	25502236	420066304	162954704	195494352	124285904	5405855	9773144	531595744	110739944	132187176	4810513	484494176	328025856	428392128	3308086	244733504	37196796
9	serine	Amino Acid	Glycine, Serine and Threonine Metabolism	LC/MS Pos Early	1239	106.05	1648	124586256	125644240	218740304	79724320	102272728	158402400	113788984	45380436	90647880	69396928	77133088	112323672	84876704	171179872	116556464	87779856	165116608	119272200	113451848	163619280	184154832	79938608	85933992	158770720	105312528	258994944	129098480	209602368	125958120	86236696	205158496	226323712	81974048	213849360	263007392	43382436	105389624	126512632	103429896	127065352	217404368	244042864
10	N-acetylserine	Amino Acid	Glycine, Serine and Threonine Metabolism	LC/MS Pos Early	800	148.06	37076	9796964	4765399	21536144	1653481	973889	22886988	13259126	7412917	3247610	2372484	1633795	4029273	2919564	14734269	2232480	2.78095e+06	5382838	20147820	3359101	3917299	2967162	4666806	859062	3646221	2977493	3216996	20265386	4595026	10132900	4488851	3936092	4099453	4.70328e+06	6905801	4950820	4113380	6585987	8073924	10254024	2744962	3.69256e+06	2553625
15	2-methylserine	Amino Acid	Glycine, Serine and Threonine Metabolism	LC/MS Pos Early	1652	120.066	53229	4215415	3945192	22590580	4151373	5835800	5665376	12118258	4099508	2.60528e+06	4881908	5027557	3373298	5408690	2633099	1634626	5552835	4515405	8614092	5229889	4921617	12371885	5929311	4197462	5177147	5322496	7950015	6830783	11194579	711254	2909048	3628618	3.47042e+06	7708842	4488274	28061690	68962464	6374437	1861789	1643843	44778896	1443482	2804778
16	threonine	Amino Acid	Glycine, Serine and Threonine Metabolism	LC/MS Pos Early	1514	120.066	1284	351719936	306922464	1641092352	216200336	254017840	578447616	349765696	135204752	206610032	134017880	138956352	291438144	136566096	939616384	160224560	130386368	351769632	535489888	290565600	343588416	1048497344	181860608	223776896	340388800	230029568	718884544	355937312	462889152	208133488	496777248	420976288	514589568	224096000	823482688	870923392	145520384	374014240	513267328	226043328	378772000	478794816	381180896
17	N-acetylthreonine	Amino Acid	Glycine, Serine and Threonine Metabolism	LC/MS Neg	821.6	160.062	33939	3.6262e+06	3009981	73859960	919164	4298452	11110316	4822929	5079577	2019189	1087432	1367923	2437611	6260169	8730984	584881	992220	3548092	65429344	2059818	2520096	3367700	3583392	934660	3725662	1.03217e+06	698046	10475673	3759811	6606219	7163157	473028	2665216	12949940	6999952	6261934	2574887	1885471	11830096	16869696	3807993	1783619	770562
18	allo-threonine	Amino Acid	Glycine, Serine and Threonine Metabolism	LC/MS Polar	2511.1	118.051	15142	2248891	304286	2409885	598881	898156	1.16573e+06	237090	514754	281219	450276	300997	1.20905e+06	267624	2768081		188842	284025	1.5863e+06	392544		1.70732e+06	228099	324819	460636	148535	1212203	1.13284e+06	859986	184177	1.63505e+06	1089359	938761	158149	16775529	1480125	667533	3158150	1489875	711141	2221302	722737	176815
21	homoserine	Amino Acid	Glycine, Serine and Threonine Metabolism	LC/MS Polar	2875.8	118.051	18351	2.50652e+06	599711	15169160	4.27383e+06	719267	4.40925e+06	4494655	557197		1.4579e+06		491588	430292	1.80749e+06	471958	1.14678e+06	2.14956e+06	7059183	1.65909e+06	2142256	16016903	2357435	933287	5.6061e+06	2.27849e+06	3.28227e+06	2698285	10308359	1.12984e+06	2.62776e+06	3.60351e+06	2581427	1.47821e+06	2655992	10026718	15382842	3.95585e+06	2.91959e+06		9855336	3.2573e+06	926933
22	O-acetylhomoserine	Amino Acid	Glycine, Serine and Threonine Metabolism	LC/MS Polar	1850	160.062	31539	15603817	10991492		27157412	5021933	26468656	19034596	21079840	5267162	8711889	247791	5.07243e+06	1.3541e+06	22701694		130205	16426431	130939992	19119472	16791082	120310512	5.17547e+06	5859717	4.50137e+06	4070068	1.7722e+06	13925550	25337220	3.45953e+06	20454624	5.14187e+06	4.36162e+06	5.17547e+06	5.10867e+06	22425276	19275412	9324798	7681007	2225841	4530010	3.96369e+06	1655888
28	alanine	Amino Acid	Alanine and Aspartate Metabolism	LC/MS Pos Early	1700	90.055	1126	731601408	566484096	1312138112	461069376	517133792	985500608	949567552	684450176	311030752	325210272	357591040	474821760	252363344	1505809792	360750144	307352992	604348480	1690778368	487550784	392770592	1033591680	374139680	447120384	394602624	414430496	1023449216	681941696	860103488	484810976	435301632	598074048	1063229760	414427936	984792640	1548333568	215053760	789803264	771237376	425913856	453708672	692873408	1697261824
30	N-acetylalanine	Amino Acid	Alanine and Aspartate Metabolism	LC/MS Polar	1564.8	130.051	1585	11209385	14542724	58021952	11010915	3718821	20737828	18825272	53302292	9704419	3.13308e+06	8576614	21196924	8561708	18397530	7356169	4.9471e+06	14997309	26752002	11880143	10578121	16811904	15354301	6.96108e+06	8563098	7006806	3996556	22138252	14115527	37418648	6.82855e+06	9644239	17679966	6387679	16958616	12397482	2739885	8844387	15915203	15970745	8669553	9200002	9452215
32	N,N-dimethylalanine	Amino Acid	Alanine and Aspartate Metabolism	LC/MS Pos Early	1370	118.086	63151
33	N-propionylalanine	Amino Acid	Alanine and Aspartate Metabolism	LC/MS Neg	1335	144.067	42993			133678					340960				275627										98865				1351108	415173	1177553	265631		1082619	707465		373428	482894			189715	84508	210948		295169
35	aspartate	Amino Acid	Alanine and Aspartate Metabolism	LC/MS Pos Early	1165	134.045	443	435391744	248094304	968438208	977301760	206185792	500534400	58801772	66917796	383021888	125467192	73334544	135312816	85921256	494532320	73005408	64324376	158291424	559950080	141524832	237547696	692873728	123950048	621178304	296648288	263279632	477210464	429824416	346382304	306707360	114640448	408238272	372077440	178451280	292032256	375604480	999080576	451379744	287696160	360184032	122972680	436755008	546966528
36	N-acetylaspartate (NAA)	Amino Acid	Alanine and Aspartate Metabolism	LC/MS Polar	3143	174.041	22185	63974720	46932484	389756992	26828118	3451914	111219928	36578300	25297270	42118668	51633476	14038049	127972440	474629280	156699280	1.60929e+06	3.22898e+06	56759108	76050072	734664576	113742120	108901544	614014528	35963220	64444280	1.90506e+06	39067612	137918112	107723304	30353078	30807848	68269184	151625920	159555424	51536752	294647456	148594320	348313312	32214106	49639368	32276546	307904672	75038400
39	asparagine	Amino Acid	Alanine and Aspartate Metabolism	LC/MS Pos Early	1225	133.061	512	80070248	5.87338e+06	140740160	121215264	504043	5551791	1776440	620257	11287926	2681326	1.45011e+06	5496210	12856642	25644400	1992792	427493	1863160	4337168	190049872	3789621	10870358	1.45387e+06	122984712	2061896	3910589	69884560	2430383	47856044	3044454	25768558	48044132	145455600	6041544	153112816	9155896	6.82597e+06	26306898	16311132	5118735	54303284	7585368	15706604
40	N-acetylasparagine	Amino Acid	Alanine and Aspartate Metabolism	LC/MS Pos Early	785	175.071	33942	6500574	519370	6300291	1159485	913105	3801316	2774156	1834983	1316222	766656	718927	1476536	166883	4842293	429536	754895	1460914	3718845	6.42233e+06	2103690	1563242	705234	741306	1.80028e+06	1240605	4298875	5070264	12147508	4286078	2835744	2923348	4553544	705735	4662254	13149870	983697	4834734	1369289	2986091	2685827	2463894	5006739
42	glutamate	Amino Acid	Glutamate Metabolism	LC/MS Pos Early	1500	148.06	57	4106414080	1363294208	6932412928	3169739776	762144064	2732873728	504619968	133707704	1321830400	878886016	182040544	1288213248	841752704	2218868480	270015104	270381408	1690336896	1681459456	1207811072	989097280	1331350784	402918624	1905562496	1244444160	1555067392	2639555328	2170285568	4136732160	1370446080	945441088	4430089216	6438307328	2400831488	4512070656	1513713152	2540200448	1698955648	3143801600	6877148160	2053748352	3214925568	3593762304
43	glutamine	Amino Acid	Glutamate Metabolism	LC/MS Pos Early	1291	147.076	53	210518848	294636864	713589056	191893280	240180384	94069216	9474879	6228807	148287280	83838112	88191168	267677008	157398176	60612372	200624256	141756368	304649184	24197828	258269904	335678752	341890144	13928859	198559920	295482464	143634832	502341760	193449344	501808640	279487904	181021584	513123712	472131008	171109584	282148544	257781632	135139296	279774368	245564032	416161632	306982048	360742240	698252416
44	alpha-ketoglutaramate*	Amino Acid	Glutamate Metabolism	LC/MS Polar	1916	144.03	62101	10402564	4364566		2.70522e+06	12498923	32362590	7.10538e+06	4.10867e+06	1.49605e+06	2.96059e+06	2.46492e+06	1.42863e+06	931809	33061986	586745	1.05438e+06	2219508	5.1978e+06	7588664	7635619	5.57325e+06	4.09794e+06	1.83462e+06	8879669	5.98941e+06	105632512	12939742	18261496	10985017	2.71111e+06	16347764	62144664	3078016	17257600	10509686	5082609	13083926	5706155	3.89626e+06	14474143	11142119	16807688
45	N-acetylglutamate	Amino Acid	Glutamate Metabolism	LC/MS Pos Early	1050	190.071	15720	67410584	21262368	465786208	48778344	22561696	82987584	51186608	19463300	29722364	24130272	5572056	33020724	51323984	90505120	2486346	796704	65223916	95540000	111927848	106142160	139620384	75822600	67791176	43498520	44499648	46131112	124359512	343735360	49689544	45163180	128612416	95156464	79361736	93439168	149433744	97893600	67734080	60634196	57313820	77780192	70415576	97828240
46	N-acetylglutamine	Amino Acid	Glutamate Metabolism	LC/MS Pos Early	845	189.087	33943	76141184	3.77659e+06	44885340	11363626	7.97302e+06	45887308	13893654	16411219	17838818	13239515	6739781	2741891	6851566	73583056	3803260	3.96768e+06	3496585	55410788	10928060	10523655	61051976	14688306	8697809	15797949	10351455	7.54617e+06	92631760	12713135	17462060	17996098	32718026	18955584	11009621	27832656	34199628	58296516	38065704	11280687	9041320	11566302	11435735	14342101
51	glutamate, gamma-methyl ester	Amino Acid	Glutamate Metabolism	LC/MS Pos Early	2170	162.076	33487	23774414	1224906	29554736	5582886	662480	7497453	677853		5728302	732451		4545562	1081328	9534806	1098894	838624	1424685	6296304	1451299	1494460	13940771		3428661	2194143	1.97e+06	2625958	2767706	3122590	1655773	4168960	22030306	7641251	13503840	6319756	3364620	14825391	1398694	5584609	9749035	2542035	1410365	3087758
52	pyroglutamine*	Amino Acid	Glutamate Metabolism	LC/MS Pos Early	1900	129.066	46225	18777072	4795706	11030857	70678048	24736890	6565345	5171221	4493698	7757930	9166123	11105015	24518984	5226620	7054661	15022498	2835798	4260601	22582238	14164884	5762680	7303057	6840534	5885790	41903124	41366848	4240713	7035959	7340878	1957000	11041461	6679570	25323420	8045886	12186204	6649756	21479414	18704718	4726040	13569068	3154265	70441472	30604196
54	beta-citrylglutamate	Amino Acid	Glutamate Metabolism	LC/MS Neg	530	320.062	54923		316737	2762525	544772	1583377	1493264	473075	2237418	969488	562939			906662	3797180	36844	143485	98134	1288316	519103	338977	823369	1621815	198070	525647	340188		911446	573564	1038447		442008	25415	163255	57947	428806	382356	1028210	413408	808181		406603	51315
56	carboxyethyl-GABA	Amino Acid	Glutamate Metabolism	LC/MS Pos Early	2085	176.092	40007	2165933	1112364	2673386	1020431	2425239	2505685	1.7171e+06	12064924	1418695	1334319	1247425	2593969	1245976	2516477	1104875	1232868	4221567	3626239	1549160	3858080	2782853	4821085	1321826	2062191	984922	1560657	1551290	2152082	6358563	3326917	1490044	1229180	1139008	4895805	3900243	1822917	3557560	2014248	1879864	17298028	1380059	1497889
60	S-1-pyrroline-5-carboxylate	Amino Acid	Glutamate Metabolism	LC/MS Pos Early	1528	114.055	42370	465718	225803	693128				558930	333899	624754	109643		1241561	445031		105777	1366923		731864	975318	151705	926871	130447		587130		11518855	1243093	410400	748343	834524	1601378	1.67562e+06		1117194	1351993		2041741	1449252		1021961	3659032	67093048
62	propionylglutamine	Amino Acid	Glutamate Metabolism	LC/MS Pos Early	1140	203.103	54909	3646515	200396	21765416	971178	960057	517019	194314	2445594	293811	343568	746447	1997438	405098	8790384	171024	227081	582743	909767	432496	757130	632530	1552949		466781	346042	2648130	9229448	3.96784e+06	2531522	888622	6.04678e+06	3216225	457865	1780458	3486161	5.52409e+06	3640237	2248560	1149766	6377417	1203112	4845711
64	succinylglutamine	Amino Acid	Glutamate Metabolism	LC/MS Pos Early	815	247.092	55014	389301	688120	828622	288714	1104829	1288470	7.59176e+06	4272705	961631		1981069		120743	1655037	1084676	8449483	1865719	2048339	212863	3157000	670511	1525132	227932	880435	1176966	264752	7737022	595945		252068	2530806	569317	365779	523422	5301175	644276	875759	304627	1664559	184753		210958
66	histidine	Amino Acid	Histidine Metabolism	LC/MS Neg	755.9	154.062	59	26718740	14039414	100620808	18900776	8822367	16493605	9443240	7798176	6930943	8434039	8513530	9682280	9464132	30864624	7957052	11739742	20936504	4242055	11112538	9857663	17954620	13657743	7031688	10566395	7296638	20741472	12128481	7440399	7.2181e+06	5114405	10468490	13648122	9756081	8946748	13625334	4095161	7088813	32824668	27931602	18659088	10857844	16019320
68	3-methylhistidine	Amino Acid	Histidine Metabolism	LC/MS Pos Early	2670	170.092	15677	6438602	7884922	19978220	4984650	78867824	23348484	24757006	5669931	16634448	8693308	21925820	1156334	2363085	20033572	7.35608e+06	5849341	21399406	9702540	4633044	9586691	6558151	11441978	9482680	99462208	4851364	2920618	2907955	3432138		3061861	2205816	3.65372e+06	18717438	3791451	6775409	2269818	7343258	11731690	36541560	1925734	5149921	747458
69	N-acetylhistidine	Amino Acid	Histidine Metabolism	LC/MS Pos Early	2065	198.087	33946	23577390	4955540	48015336	18707670	7303905	10025490	3253896	20642032	3000521	6781084	18983144	1.67554e+06	19670836	9327539	2283024	10150871	13513461	7080856	10724792	20689450	8.34439e+06	6183807	5437875	6046739	6869238	5668388	20487684	1057236	3578711	3725936	2777762	13289595	9520846	8.28624e+06	14717760	16912286	14591859	14482599	11583793	15065324	5298922	1748310
71	N-acetyl-1-methylhistidine*	Amino Acid	Histidine Metabolism	LC/MS Pos Early	2100	212.103	43255	3688560	294336	1719334	2908212	5023070	584931	1527243	564033	1101344	394852	1307591		274915	2290199	366636	146157	758859	4824649	1125375	699442	1492967	245387	289629	3097383	1708629	2342603	831698	2557092	1425335	1256854	3124758	1.00584e+06	1.80801e+06	1768859	3815650	2396515	2162216	2062396	1886164	611579	5322030	2457453
72	hydantoin-5-propionate	Amino Acid	Histidine Metabolism	LC/MS Polar	2080	171.041	40473	127132	64207.8	351776	170794	294595	310569	151091	66649.6		130751	68540.1	469240		417990			175172	343018			119173			485158	240623	84415.9	405296	588326	479288	202800	695440	685102	124205	730930	904075	260000	465499	103454	231578	224191	587102	1.09753e+06
73	trans-urocanate	Amino Acid	Histidine Metabolism	LC/MS Pos Early	2285	139.05	607		27196396	6165539	4761576	143719024	95104616	126530024	19423588	81557248	2990727	30157160	37451512	17749324	17758774	18495252	62239784	29264056	170044848	5419488	15162257	3523584	63370520	109234296	4996374	14037382	5354444	61125332	99707528	34373552	22849948	26441348	98793792	26158408	148802944	99179584	1744658	7263967	54064440	94115760	48288160	110848640	25228490
74	cis-urocanate	Amino Acid	Histidine Metabolism	LC/MS Neg	1200	137.036	40410		1051858	259422	280714	5918120	2959105	5.43271e+06	762190	2066859	222087	800176	1149219	795614	531443	512770	1880173	1146797	4178572	3264271	575999	177343	1942002	3315978	1509041	721271	323273	1.81942e+06	4011130	1251003	697626	1248213	3.14542e+06	651020	5505730	2412212	99794	284701	1207181	3712235	1872640	2.76449e+06	1466377
75	imidazole propionate	Amino Acid	Histidine Metabolism	LC/MS Pos Early	2263	141.066	40730	87204432	1177768	41044888	126420752	11812017	40944272	3773863	14677691	11923827	271964864	21680532	887308928	5558490	12987534	41404904	2138990	1571499	16203520	122060024	6066370	141262496	534659	1709062	442802272	367931264	194846208	3669790	1475586	85422080	4123621	333063168	600372672	2804023	1155732992	8.29607e+06	16235460	272742848	31641110	839194816	1377206	179997360	451896864
76	formiminoglutamate	Amino Acid	Histidine Metabolism	LC/MS Pos Early	1880	175.071	43493	4.14528e+06	618869	5691118	17638834	7503206	27723916	161824320	36904752	7142339	37906972	1398779	8440493	5161621	3006067	340186	327222	1902582	2102346	1621807	1299528	13098269	21644754	993592	16940560	403569	538400064	97790648	501178880	258696704	68299264	283575200	372416640	19318256	487901664	333280000	6401145	43568320	7.23788e+06	72399384	91057472	53704468	1076098944
77	imidazole lactate	Amino Acid	Histidine Metabolism	LC/MS Pos Early	2040	157.061	15716	89517296	56608452	445613504	61841980	116685488	20022244	44492840	79320608	17189580	296329568	40526180	1147764	52732500	20671896	5521721	96755664	55786848	55810952	33210140	183392864	61862804	75793624	6191421	40883092	68250184	50459900	123601464	21252560	172576	30448872	64656768	210503984	23766044	71434416	112527672	73105360	78285240	30374650	287297504	71107504	260905120	2961576
78	carnosine	Amino Acid	Histidine Metabolism	LC/MS Pos Early	2942	227.114	1768	7149225	3513665	8575962	2063133	26692978	913931	1811080	610071	5408066	1836997	7222626		400983	4248223		1484890		4250537	1369512		5756783	2546915	3070050	14428393			1002354			1242166	398872		4719339	552199	1157467	1424775	5894821	8090346	5824108	2367056
80	N-acetylcarnosine	Amino Acid	Histidine Metabolism	LC/MS Pos Early	2141	269.124	43488	1515138		514354	473464	1129771	288598	150834	143374	275117		218399		278995	299737	103018	189212	346681	712969	155385	95898	467364			1309377	339954	522830	393931			512350	462569	237541	882074	125753	956532	668168	837878	916504	770070	487705
82	histamine	Amino Acid	Histidine Metabolism	LC/MS Pos Early	3035	112.087	1574	452786	14379697	1607904	572949	1111942	7064535	164824800	2824204	423919	20641056	509683	2965526	182464	1097141	457698	4939266	3051575	179034	1122512	44037068	1062978	43968400	9455599	44925248	3457023	867970	2525220	289852		2264963	1436141	8233584	49106760	3427925	736411	180560		1207511	6265557	791622		598399
84	1-methyl-4-imidazoleacetate	Amino Acid	Histidine Metabolism	LC/MS Pos Early	2064	141.066	32350	561777	833032	1400352	955552	26883296	1518227	1947066	804639	3451784	1791127	5151904	1250339	418858	3691907	993251	803855	2431339	948202	677281	2277279	1149554	1064246	897308	19541428	2629091	1993721	867228	3492492	2978692	503144	4976016	4607365	4098535	3495912	1380909	889384	3526803	3605099	2365303	386610	3534006	7127029
85	1-methyl-5-imidazoleacetate	Amino Acid	Histidine Metabolism	LC/MS Pos Early	1989	141.066	62946	1.22497e+06	1376306	535667	375657	1151334	1665742	1630758	777020	1639547	922755	509509	239654		926394	925119	2508649	1494090	4608654	29211088	3595930	3806681	1034357	1702132	2873281	1295385	416819	1182290	450622	655483	2135916	983319	285999	536840	1025008	1263755	347696	820029	444038	386266	199010	158836	3559730
86	1-ribosyl-imidazoleacetate*	Amino Acid	Histidine Metabolism	LC/MS Pos Early	2006	259.092	61868		1053664			6877719	111973	549973	330416		889431	2469464			524084	1302716	739673	1079913		1538155	2600046	86446	730784	793711	1623691	1024788	324188	97351		205681	606153	826964	1.02966e+06	1626255				3579290	467740	922616		6255832	1759241
87	4-imidazoleacetate	Amino Acid	Histidine Metabolism	LC/MS Pos Early	2055	127.05	32349	1112050	1187882	808420	687256	2500256	921463	805904	1019871	703523	22403272	2283705	583527	436511			1114423	544931		456326	44430364	226086	757379	818730	2785560	270237	2967870		708628	4027080	487548	2678442	32426352		1268744	4996943		4245979	873345	17670596	11189022	30062964	20603554
91	N-acetylhistamine	Amino Acid	Histidine Metabolism	LC/MS Pos Early	2287	154.097	48679	16134023	27244120	74536248	195949152	22137910	52896264	315722400	4382228	2541957	15260425		97450032	25053692	6.71263e+06		490500	134248048	10763857	38356100	285084352	36861792	53988668	65996292	314466624	224291328	91547072	30241244	19452566	118520984	10351725	97116816	164519456	67073028	125933688	51957128	9867902	5375374	10865535	55660464	18285588	13035410	175279568
95	lysine	Amino Acid	Lysine Metabolism	LC/MS Pos Early	2850	147.113	1301	1479347968	373765696	976743360	339756096	280292032	938105152	465106144	182867904	257044384	133765032	284977312	767851072	166345408	688995904	426419136	336993344	595326016	501172288	530375136	674862272	627172288	339675136	623466688	507205408	346015680	1069172032	470073408	1238055296	1119721728	1849458432	517088128	3016164096	445958240	1556534656	1016767616	225744064	2736227072	1634134784	649423296	688436992	1089758976	4573095936
96	N2-acetyllysine	Amino Acid	Lysine Metabolism	LC/MS Polar	3372.6	187.109	36751	1.9103e+06	306651	14194275			937334			253743	340650	100671	3.50188e+06	632971	2.52731e+06		72691.1		1.27827e+06	1.26259e+06		1.17384e+06	781508	373837	263328		8.26313e+06	2.08182e+06		13127568	1.36245e+06	1.69791e+06	16735208	798789	3.29649e+06		199198	8.33375e+06	2034186	557168	1.50363e+06	1.86556e+06	10202072
97	N6-acetyllysine	Amino Acid	Lysine Metabolism	LC/MS Polar	2612.6	187.109	36752	7394716	766421	7275579	648623	1.8773e+06	1.71834e+06	1.14412e+06	895922	386307	483449	561007	3.89869e+06	518411	10011726	446155	402152	1.03749e+06	2.67871e+06	3.87467e+06	2.19031e+06	2.38223e+06	2.38223e+06	3.10716e+06	812234	163864	2.68466e+06	22229586	937673	13388231	947411	3.09839e+06	9985136	2.98209e+06	6.49063e+06	1.07287e+06	1.12289e+06	7628076	1.8647e+06	1.55156e+06	1.07182e+06	1.1597e+06	8052437
99	N2-acetyl,N6-methyllysine	Amino Acid	Lysine Metabolism	LC/MS Pos Early	2168	203.139	62954	149416	169941			1665111	391196	386622		658487	71094	1739596	1349572	214037	1704976		83991	601671	2957585		326406	362231			2787223	130188	756464			1806908	157859	797325	527258	2593005			532154			341276	447682	752458	761150
102	N6-formyllysine	Amino Acid	Lysine Metabolism	LC/MS Pos Early	1992	175.108	17895	2709502	596282	1703977	657707	373366	438643	182897	463694	120935	203512	322788		664528	1227056	125655	240795	638113	864478	852370	581305	2702172	337698	632956	318716	476237	2818015	6499036	2652091	3655129	3694038	5299829	12396173	1474111	9336798	3498652	1302189	8.36408e+06	9039920	2525552	7009221	5094848	14186075
103	N6-carboxyethyllysine	Amino Acid	Lysine Metabolism	LC/MS Polar	4124	217.119	37458	92295.2											1.04537e+06						46529.6								464657	264014	145487	1.8912e+06	422674	329574	175733		379618	237552	55039.8	224758	153326	1.24937e+06	597653	173324	280644
104	N6-methyllysine	Amino Acid	Lysine Metabolism	LC/MS Pos Early	2831	161.128	62860	5161080	3325337	9061640	306624	2.07985e+06	3.82958e+06	4311155	4.15701e+06	754145	1419037	3290853	4721986	577420	5746201	2857000	1850960	3496055	3426816	1258282	3345221	1.84954e+06	2152442	681173	1393648	622415		944314	1559615	15368568	1360553	3.8294e+06	6621708	2248825	5441504	1541170	1067001	6829420	3331979	7.41712e+06	4568898	7.07215e+06	8655832
105	N6,N6-dimethyllysine	Amino Acid	Lysine Metabolism	LC/MS Pos Early	2831	175.144	62862	39946576	25923268	79285048	6624691	36373860	30367396	53260080	13721217	6.72986e+06	15585682	29250814	17564014		43776040	44993736	14372488	39386992	23188824	14817309	33949244	19937892	14989113	10704787	36281344		7674714	11104720		24340984	7834072	267450	33314854	17096102	18877534	22474682	4940433	24427548	13062651	89278864	20779834	26338284	28530508
106	N6,N6,N6-trimethyllysine	Amino Acid	Lysine Metabolism	LC/MS Pos Early	2825	189.16	1498	60338620	21811096	113569440	21211396	43235872	105022480	56895664	16778632	14488156	26598454	23017800	137953984	16637124	52347644	18096758	15055445	39757648	54158040	18020798	29940796	27323854	21953180	21664304	41042924	29467208	55689272	37375312	11909271	81779992	81347056	5879425	70833488	18959144	69908160	83442720	31519152	77838928	18135928	180870736	108849096	120907472	14771509
107	hydroxy-N6,N6,N6-trimethyllysine*	Amino Acid	Lysine Metabolism	LC/MS Pos Early	2759	205.155	62959	4819057	1839401	13139323	1916009	5.79438e+06	6982924	2369286	1071774	2667475	3.28401e+06	2293763	3837141	2.83999e+06	5738708	1270110	1279379	2730433	5061093	1884641	2864441	2710317	2952936	1389539	4297443	1194171		2541011	116803	1409477	1778091	261933	250802	2141281	475511	3421756	5.94558e+06	3663349	1187266	5669558	687960	1200739	283989
108	5-hydroxylysine	Amino Acid	Lysine Metabolism	LC/MS Pos Early	2790	163.108	15685	4913608	1631476	9660322	665386	11411583	4858691	3614119	3492511	2946754	1603515	3.74747e+06	3.59424e+06		3062822		1843756	978055	1.91277e+06		2708512	1149426	1546341	620634	22488196		331035	2992854	1.83272e+06	3024348			6451280	3160975	3360409	3816456	2343854	9517375	2751874	6549873		3481100	8985527
110	fructosyllysine	Amino Acid	Lysine Metabolism	LC/MS Pos Early	2784	309.166	46227	22081352	8638422	52460844	55305920	2989720	12844479	9615991	23183106	36927264	3275268	4554910	17363142	4277694	19689292	14530676	2428910	13348682	69465856	3613303	10014536	16581696	57614648	9062523	30042448	12372981	383429760	219897440	167524928	1343961728	3675943424	365833632	1527915264	612732480	1291655936	643516416	1044439488	1599937920	2429995520	1242106240	3764529408	50104896	182495456
111	saccharopine	Amino Acid	Lysine Metabolism	LC/MS Pos Early	2530	277.139	1495	600891	206147	3.26668e+06	671948	498982	728365	276291	397578	214683	1612350	161137	6.15236e+06	399759	1303078	296304	316631	201922	958098	323503	192063	676813	752172	135471	424800	619445	16115796	7135688	8782895	2916852	940798	10265378	5.87479e+06	278710	7972404	4861162	684242	756604	684604	1443575	1022920	797507	6496381
112	2-aminoadipate	Amino Acid	Lysine Metabolism	LC/MS Polar	3500	160.062	6146			811197		150578	403559					234675	176846	45178.6			119784		161958		64861.8		71032.3	247509	434936		4.18107e+06		854221		336307	291668	155376	115600				220816	175519		156005	534042	227740
120	pipecolate	Amino Acid	Lysine Metabolism	LC/MS Pos Early	2200	130.086	1444	6878727	3151929	135359840	10056018	5422248	47010376	209195280	5019747	10057535	19352132	4179144	615906432	1.83911e+06	10995342	564514	2158868	2941099	41753348	64216996	8036678	72363512	3359623	8043655	100706888	1.78479e+06	134921008	21167664	16397664	1664228480	40150524	266367504	140343648	33709928	70770432	80525440	3673927	737941312	121467064	526504992	25408632	204515296	847178496
121	6-oxopiperidine-2-carboxylate	Amino Acid	Lysine Metabolism	LC/MS Polar	1692	142.051	43231	247821		726599		529791	676543	232210	187727			681873	979804		275318		227600	213636	525866	176053	612750		152136	335289	361673		4275038	603670	2632981	1154967	764929	867084	1.12542e+06		482095	981453	188802	1363073	307118		413726	2.43422e+06	3.31629e+06
122	cadaverine	Amino Acid	Lysine Metabolism	LC/MS Pos Early	3036	103.123	15308	8643916	87084424	223666400	2538999	32989836	2996156	59663968	51515736	64304704	123477392	28130048	228341488	76271808	89860816	40901428	82384336	79997512	15932901	76038680	23857056	25564378	40762504	602780	6981144	7438037	791746560	357158944	3328553	1316052736	83330128	918639232	51263940	110769792	344024000	28397292	114996872	181763936	430200640	260072528	130273912	198625904	682279232
123	N-acetyl-cadaverine	Amino Acid	Lysine Metabolism	LC/MS Pos Early	2385	145.134	43530	139210496	194552000	2976649728	62856628	443566144	10980321	449523616	418587872	472393088	174091760	81660232	2845240576	561387264	679905216	5722122	37278964	95506664	578328384	605378752	111187864	757899264	571122816	16339849	57096240	60364520	1034960960	2068623104	275360544	3617581056	535230624	4259907584	477783744	722707648	2553244416	1089776896	1193810432	2174738944	1357649664	967077312	134774480	2206485248	3595450368
124	5-aminovalerate	Amino Acid	Lysine Metabolism	LC/MS Pos Early	2220	118.086	18319	697203968	8105578	1249912192	5357070	12271947	16794908	11307934	7356301	9104187	997007424	57709228	1214911616	10872588	51445860	12353510	13954494	32217228	8089819	8450931	1466369792	6055490	4.16717e+06		8259796	2590842	817067904	4657876	743484672	3298069504	1330899584	561325440	948418816	90246928	1046268288	3143912192	36673252	12918285	12052635	26006432	636604992	2058587776	5379892736
125	N,N-dimethyl-5-aminovalerate	Amino Acid	Lysine Metabolism	LC/MS Pos Early	2290	146.118	62819	527914		3115059							156034																		42899924	2400765		413124									762778		42626772
126	N,N,N-trimethyl-5-aminovalerate	Amino Acid	Lysine Metabolism	LC/MS Pos Early	2186	160.133	57687	10244336	8824378	136030784	9728062	20539320	50913004	9676031	5944777	21028568	8524993	19218264	391440544	20016078	23593618	34872008	8.23555e+06	19874340	36476144	25947470	10519385	17139068	4076353	39805008	22085206	31558566	539772160	90602712	197947488	212803200	295058688	165359744	392435680	82205136	195122576	20116048	73045008	140854560	292566880	384858624	258164192	15759529	633286784
127	phenylalanine	Amino Acid	Phenylalanine Metabolism	LC/MS Pos Early	2878	166.086	64	832171904	1154964224	1487099264	956544832	630733120	952976832	1145821952	509256096	788067840	650752128	747803648	737099648	768100224	1132552320	895502464	919004224	1310865792	809410112	933695808	800455296	984267456	807689600	667704000	872319744	656045248	1567355392	816404416	1306173824	955319040	327547360	1097630464	1446934784	600310144	1383730688	1441864448	274851680	578303936	1297758848	804913600	724303104	1419842048	1557676800
128	N-acetylphenylalanine	Amino Acid	Phenylalanine Metabolism	LC/MS Neg	2597	206.082	33950	9782467	728502	2569302	12053501	118430	2161865	4294913	1335431	761867	1227848	147681	3341828	353820	6.28018e+06	42869	269361	1092879	4.01663e+06	1023805	88338	468509	858384	988192	938584	1600473	715293	1128555	1.49514e+06	870682	587119	1981326	2425165	515115	9543934	2840004	7512511	1391975	5742887	4551618	1050038	352925	1553512
129	1-carboxyethylphenylalanine	Amino Acid	Phenylalanine Metabolism	LC/MS Neg	2844	236.093	62566	126296	330842	2366575	92749					40716				33219	2521363			211924	476509	65901		245955	58724	63879							339792				339246	119557		149145	99726	73651			98119
132	phenylpyruvate	Amino Acid	Phenylalanine Metabolism	LC/MS Neg	2515	163.04	566	908840	914220	1057809	545031	768097	308879	1154694	1303919	544479	551108	2372068	646435	286660	1588793	3.99567e+06	1.89294e+06	1803087	344845	720129	2471800	1755790	610507	1031589	1071729	1324123	1664201	1282159	313904	1.83601e+06	216833	443963	1463044	390660	632845	1273572	108205	530247	667261	246368	1254619	1610626	3018274
133	phenyllactate (PLA)	Amino Acid	Phenylalanine Metabolism	LC/MS Neg	2208	165.056	22130	59643928	23704614	129596848	15266114	18258064	17048430	12665205	2127310	2707236	3762747	2416003	10761299	6703264	80310488	945534	7266912	20333004	25705820	5150557	6378395	13512238	896988	10428899	9641250	23465670	7812206	15896791	1495690	7445216	5260281	4005862	9774441	9314116	56274128	11167190	5142742	24531830	21817964	13749788	17411458	1821508	13310351
136	phenethylamine	Amino Acid	Phenylalanine Metabolism	LC/MS Pos Early	3065	122.096	12142	25557876		4924488	1486470	788414	1666982	5698584	3045993	618601	1779839	2036458	23525016	6196589	8703502	9221183	30551132	27783796	3706201					387906	3237704	493916	4440154		10391566	4891286	2.03123e+06	44562072	6893675	9108864	147119712	8122464	988968	1652758	41420696	5926536	14648088	15006460	9316769
137	phenylacetate	Amino Acid	Phenylalanine Metabolism	LC/MS Neg	2150	91.0554	57745	369128				45205	82705	255836	65452		1093421		10923278							31493	309229		195574				2294448	44456	1572934	3609135	90057	1934169	5642941	98053	2877353	504094		565494	20115	4.02905e+06	3.92308e+06	2770772	9047732
141	4-hydroxyphenylacetate	Amino Acid	Phenylalanine Metabolism	LC/MS Neg	1361	151.04	541	1785582		2242575		595559	274185	1237927	272003		4268924		60932996	665071	175052				269665		3612829		1530432		88105		1820735	492023	11541404	51667312	449601	9756372	32238156	309208	4191150	3244873		1539424	778596	13271790	4184075	23344062	32511392
144	tyrosine	Amino Acid	Tyrosine Metabolism	LC/MS Pos Early	2430	182.081	1299	193688208	244601424	161953824	216835552	126428120	243284288	184996544	72132128	146673456	154677296	123753792	163755648	113953880	228275472	124497352	59853468	122473128	148616704	247002800	178024112	233989776	168743696	137993104	168175872	110887272	478237728	185636432	312236608	142341568	85047888	110679080	204415840	62893864	56701500	227930800	59762364	145391456	119406336	121531960	78805552	301164512	350470848
145	N-acetyltyrosine	Amino Acid	Tyrosine Metabolism	LC/MS Neg	1680	222.077	32390	1955536	550154	1942358	1346135	152595	1353051	640788	128485	173890	302147	60468	1708418	288830	799748			204084	747260	587149	74054	540180	866641	237269	624076	676831	641666	1.3833e+06	1330538	964831	224235	1680120	1.02643e+06	217864	1.35388e+06	495588	1762850	498878	417325	1501762	302762	144933	799858
146	1-carboxyethyltyrosine	Amino Acid	Tyrosine Metabolism	LC/MS Neg	1846	252.088	62564	90503	142568	320999		48994	119985	31850							667440			65202	173575			324803	155319					46512			272221							69558
150	tyramine	Amino Acid	Tyrosine Metabolism	LC/MS Pos Early	2540	138.091	1603	25667994		245478432	1454841	1738840		330012256	132346744	36466548	48876652	137277952	142817600	125916216	6704477	207753200	375922592	394054336	53352600	86274	3.57035e+06	12875516	7.16221e+06		57066264	20035424	2288755		99765744	134622960	23098224	427901152	522340256	205746352	643320064	358430784	1.694e+06	55186324	382354560	675847104	438538496	17968580	75859424
155	4-hydroxyphenylpyruvate	Amino Acid	Tyrosine Metabolism	LC/MS Neg	1690	179.035	1669	1586184	1265713	452912	1245730	1925638	751374	1162519	668573	1018652	1118797	3234601	1185255	145504	1782941	3386885	985250	954117	337614	1470099	3189141	2831509	1194345	1987938	1498834	2.07068e+06	1798235	1260080	384099	1136272	260871	346016	939016	389592	118305	1042732	163036	782507	275122	258965	544049	1519186	3545007
158	3-(4-hydroxyphenyl)lactate	Amino Acid	Tyrosine Metabolism	LC/MS Neg	1379	181.051	32197	224281936	61734352	409128352	88402104	55067744	57461524	40109180	2478484	45122800	14953132	4569240	13121521	1956335	159109888	1542273	16777964	14110672	76219320	11131105	13909179	20100060	1018955	39375440	35355520	29119024	14811358	74066832	903676	3.67853e+06	6025337	2976401	2896621	10389751	48670000	28193866	9702218	32846148	5485812	8323281	3716848	1139419	15002590
162	phenol sulfate	Amino Acid	Tyrosine Metabolism	LC/MS Neg	2156	172.991	32553		67737	58084		592319			77338	86000	94904	192127		70363	221012		632592	210979			46212		80701		2059711	2198680			41343	226921				86498				115647	194997	31300	57569	267093
173	vanillactate	Amino Acid	Tyrosine Metabolism	LC/MS Neg	1625	211.061	54910	427236	96921	617771	218526	747767	203086	160977	40797	124881	241387	72946	813778	33621	248174	41276	45281	86401	509573	67668	102912	400070	58430	97167	642314	82131	263480	287557	161319	66598		64816	50331	84530	241714	623028	242070	438853	110764	110734	67047	220930	39879
188	o-Tyrosine	Amino Acid	Tyrosine Metabolism	LC/MS Pos Early	2772	182.081	43392	576286	140007	784672	502481	240908	448933	333033		138449	579743	196185	1041624	74351	831323	134227		270459	733740	326076	137187	866724		215461		247951	2653922	911285	584058	332627	188550	541912	1385324		1651721	1180309	186832	662536	645570	405166		1158700	1357971
191	gentisate	Amino Acid	Tyrosine Metabolism	LC/MS Polar	905	153.019	18280		308826			173844		493907	141720	100521	264532	238290	407412	106319		1054502	863516	1.64347e+06	108410	67853.9	457089	266466	40650		425896	30316.9	226893			166155	2.54141e+06	888635			266466					68261	2140012
196	dopamine 3-O-sulfate	Amino Acid	Tyrosine Metabolism	LC/MS Neg	1556.2	232.028	48407		105804	157457		157417	165092	86795	59706	61168		153428	156915		155602	72566	38289	77779	67860	57233	58772				142064	52115		129489	212845	177681	314335		301405	102430		593560	42792	384030	132623	257768	369822	763777	379553
198	tyramine O-sulfate	Amino Acid	Tyrosine Metabolism	LC/MS Neg	1565	216.034	48408			878948				133021	254899				938554				69919	113309											73768			530274	1547684	180469	6340193	1017120		50801	371059	649693	2962276		937429
199	N-formylphenylalanine	Amino Acid	Tyrosine Metabolism	LC/MS Neg	2360	192.067	48433	613701	66596	540328	229666		118751	48945	408470			116986	162573		142985	66483	294304	313034	413256	301466	62881	151866	132036	61845	51790	102926	793960	440091	228553	144106	90343	383270	398128	51347	375909	136549		146264	492166	141809	220485	130318	401486
219	tryptophan	Amino Acid	Tryptophan Metabolism	LC/MS Pos Early	2986	205.097	54	139212320	163520144	419047936	272188544	125879504	419555552	179005024	69659088	155154672	119722032	125340296	254738064	268727488	213938176	211671072	104693040	247029280	140760816	290118112	156343888	200717216	218416096	109868408	219164576	132270424	215492672	105221768	176386000	144820384	67268984	159079664	325102272	221151264	346510048	214838688	60353008	142113168	227870912	178453392	271952480	208235744	257527424
220	N-acetyltryptophan	Amino Acid	Tryptophan Metabolism	LC/MS Neg	2630	245.093	33959	301727	103818	942595	350044	54117	674053	2773107	775006	87665			3051397	314183	199536			60351	725481	487692			542231	378596	784054	646576	363885	3084457	1153947	383301	53416	2443425	1586632	324621	1828456	329047	380293	815845	259175	9448025	327331	233548	130391
226	C-glycosyltryptophan	Amino Acid	Tryptophan Metabolism	LC/MS Neg	1777	365.135	48782		194517	1474319	396595	793749	681097	396182	298976	226203	246898	195172	473963	222377	434254	95490		207238	703872	219075		373638	234039	155726	514988	269810		369465		341296	28703	183065		229510		568332		426157	127592	325103	40701	203637
228	tryptophan betaine	Amino Acid	Tryptophan Metabolism	LC/MS Pos Early	2673	247.144	37097	281824	2117658	4891815	697660	1133783	12724555		2584473	1619289	1726823	3563920	77108728	2266575	2270031	386666	3025632	7831335	20605376	13507709	10147842	3790225	817329	2442944	8327174	6668169		5475540	13128559	212377		321564	447502	702866		1363566	369457	957082	89996	2.84199e+06		3904062	214189
234	kynurenate	Amino Acid	Tryptophan Metabolism	LC/MS Neg	2224	188.035	1417	4914055	4948353	6227443	3.54221e+06	9136240	3.95434e+06	3605773	4341131	2085121	2895558	2197746	5401155	3608198	4570304	1858908	1873228	1994629	5712549	5042587	2443456	3277100	2674438	7317993	6085488	4625886	5699374	4793697	5491694	4364731	1602471	3686712	4096495	1389110	4304844	4589082	6585032	4531112	1537391	2694960	1289995	3099907	3006216
236	N-formylanthranilic acid	Amino Acid	Tryptophan Metabolism	LC/MS Polar	900	164.035	43549	291338	1148897	229410		619903	197144	327170	539466	2.27331e+06	2757600	895551	2.75095e+06		755293	237102	642604	1141161	351634	1647911	398718		587925	410329	1745059	526775	1930227	329043	1052190	429231	653160	2944456	5422081	147936	1199735	771079	244048	646674	1860261	2698159	896111	1549030	2727807
240	xanthurenate	Amino Acid	Tryptophan Metabolism	LC/MS Neg	1476	204.03	15679	355897		283536	117010	139630	340594	90656			191354		614539	198837	603793	60796	87986	75277	311358	279795		262408		180324	230460	129288	203094		223301						217243	639276	90902	101602					93224
241	8-methoxykynurenate	Amino Acid	Tryptophan Metabolism	LC/MS Neg	2863	218.046	62955			42039		237722		43796			109356	34601	52102		121773				49909	82571					316398	70121	60154			80324	42578		103387		66140	109348		94241	124036	34428	239782	69168	49801
244	picolinate	Amino Acid	Tryptophan Metabolism	LC/MS Pos Early	910	124.039	1512	522339		1922100		1696326	1.00917e+06	342633		1060366	749500	469659	256093	167091	889584	229422	172595	646235	1234600	1223972	408716	748451			5637344	924824	4800690	798857	1178080	2358195	1340437	2.06907e+06	3194723	1563511	3421262	3316950	3078621	3668153	5055855	893722	2367826	4175098	2216009
252	5-hydroxyindoleacetate	Amino Acid	Tryptophan Metabolism	LC/MS Pos Early	1893	192.066	437	286341	120489	97139	114189	5934428	209763	364183	129798	1262673	605255	1273097	614755	404535	1584634	669316	271126	2325102	238329	369241	460358	123189		63169	5573713	92005	288660	117718	500351	156280	196364	505455	127966	1245931	390899	496035		247701	302654	760178		1668318	249756
254	tryptamine	Amino Acid	Tryptophan Metabolism	LC/MS Pos Early	3062	161.107	6104	48045728		697108	363704	642519							89200064		6028241	162659			5219581			74973			204752		1319738		26485554	267702		46443880		192399	7280542		1.98417e+06		13439463	69129	149922	47269624	68419640
256	indolelactate	Amino Acid	Tryptophan Metabolism	LC/MS Neg	2286	204.067	18349	132024656	59329812	631120768	74182680	31333832	81231328	24551576	3889580	36806068	32759870	776668	38602892	5804662	93055280	493142	1706748	14694082	54441468	7187944	14596566	14398387	4225089	57063000	36951136	50110560	3.97022e+06	65016844	882355	1.37739e+06	4282168	31188064	7526911	5304626	121826112	25396628	6628930	71928072	17353372	31521742	8954867	6.9329e+06	14217582
257	indoleacetate	Amino Acid	Tryptophan Metabolism	LC/MS Neg	2200	174.056	27513	403661		110543	29720	505267		110869		50884	1215294	93052	2985484		94741	90887	38193	52385	22223	59229	145228	24673	64080	102794	374354	64983	584685	67174	396094	21395008	52588	1289295	14295697	289621	1071712	165812		595303	170753	876743	904816	1152983	7283328
260	indolepropionate	Amino Acid	Tryptophan Metabolism	LC/MS Neg	2795	188.072	32405																							66649							903821		3222862
265	indole-3-carboxylate	Amino Acid	Tryptophan Metabolism	LC/MS Neg	1710	160.04	38116		56833	29558	255900	42487					38329	34913	32372		40555			45538		37745	44653		31046	123974	272167	147147	37481	85775	29919	79337			111435	36876	42433	40020		44782	175898	51877	25120	69545	461644
271	3-indoxyl sulfate	Amino Acid	Tryptophan Metabolism	LC/MS Neg	2222.2	212.002	27672					2572753		166689		663575	150569	742332			355749	31847	126027	386143					151754		2100832				629877		57196					87135			375699	2270895		92814
274	2-aminophenol	Amino Acid	Tryptophan Metabolism	LC/MS Pos Early	2644	110.06	38109	667161		333233	296425	503136	422138	512052	309307	177491	990016		245887		424839				258143			316402	413072	337717			198981	2352949		554729	151412	610705	393610	471653	385508		266613		311016		4667108		318627
279	leucine	Amino Acid	Leucine, Isoleucine and Valine Metabolism	LC/MS Pos Early	2864	132.102	60	770385152	1791208960	2051521024	1103324800	970091456	1127002368	1366225024	583040832	872075712	736575296	1062944512	1197847040	924198976	1511397888	1171930240	994531008	1688756224	1206238208	1281827456	1181051648	1530459136	801104000	969101504	1136475136	951657920	2224238080	1378066560	1917178368	1430641408	444699072	1471134848	2430159360	746396800	2019774080	1888740736	362507264	878707328	1743985152	956513984	961208768	1992253440	2601063168
280	N-acetylleucine	Amino Acid	Leucine, Isoleucine and Valine Metabolism	LC/MS Neg	2400	172.098	1587	1036817	542695	4451312	791718	176959	903648	2053680	338040	551384	1229554	1620714	1399187	434499	3608881	320313	248053	2116841	1001373	630083	100587	235016	371464	571979	528172	584267	1538764	1293463	836387	421760	654223	611201	2904063	280396	8030401	994019	370439	993911	3517918	629476	1365520	354163	1475889
282	1-carboxyethylleucine	Amino Acid	Leucine, Isoleucine and Valine Metabolism	LC/MS Neg	2663	202.108	62559	77271	279584	1386002											5420785			72524	985181	59835		179601		71851			26844	20192.4	36405		321249	28639.8	14903		538463	158857		169966	99335				160676
284	4-methyl-2-oxopentanoate	Amino Acid	Leucine, Isoleucine and Valine Metabolism	LC/MS Neg	2170	129.056	22116	5536353	3.83312e+06	7.78079e+06	2871071	3.9987e+06	765724	7349284	4542403	2274454	8433190	4499429	4910972	764723	12186444	3137465	3602639	10132910	2134703	4594380	19846932	10667121	2917828	5188937	4045765	7703283	30790584	9533027	7503880	36360120	2631511	6642636	25640930	563592	5506285	14192232	477206	8.01789e+06	6852293	1571515	8496510	21212504	50756888
288	alpha-hydroxyisocaproate	Amino Acid	Leucine, Isoleucine and Valine Metabolism	LC/MS Neg	1840	131.071	22132	8613754	29488632	22870362	12452938	9097931	3095172	24001338	4344962	1528441	4952649	2720005	5163515	11074833	6256258	2650154	7415591	43952004	34520328	5195854	8335026	4675009	556367	12272484	7861663	31677560	3672475	22577228	2434803	5183816	6074540	10736784	7956377	24616832	82085848	25369032	5775992	20375644	23576362	2649649	10827129	2001519	8543524
292	isovalerate (i5:0)	Amino Acid	Leucine, Isoleucine and Valine Metabolism	LC/MS Neg	1564	101.061	44656			531865		307510			308212	364915	590414	462815	13212840	416841		428609	416651	540033		407050	559642	487977		1766707		1137686	49933812	490995	2554156	38802960	856803	9482764	49632760	567924	19216864	1088038	242494	4261122	5710420	1157548	21193460	53686156	103053768
293	isovalerylglycine	Amino Acid	Leucine, Isoleucine and Valine Metabolism	LC/MS Neg	1950	158.082	35107	113364		286721	80019	58200		118988					1687986	73707					171294					40695	217269		1810775	187589	148143	343008		367853	318476		1160747	163412		220821	333278	416815	156652	71183	542017
304	3-methylglutaconate	Amino Acid	Leucine, Isoleucine and Valine Metabolism	LC/MS Polar	2700	99.0452	57747	150322	91728.9	344992	79453.6	1.34324e+06		70718.9		135185	140603	339827	241876		382093	81139.1		168566	122431		95855		47036.8	37070	1.39019e+06	82958.1	249682	87078	397906	193438	205016	499741	189828	208232	244519	152161	73468.3	357161	290807	345750	239233	179365	249365
308	3-methylglutarylcarnitine (2)	Amino Acid	Leucine, Isoleucine and Valine Metabolism	LC/MS Pos Early	2687	290.16	46548		216625	2310334		2.03244e+06	1342715	374658	325056	423196	260173	442527	247847	75865	431390	264367	159300	107513	366942	265748	650848	237307		600667	1235573	551300			350697	363254				178383		767365		529621	135544	195280	81948
317	isoleucine	Amino Acid	Leucine, Isoleucine and Valine Metabolism	LC/MS Pos Early	2800	132.102	1125	808710784	1496977536	1539924480	839473344	831634368	874421184	1277256448	452378592	769800256	573996416	787280832	1009610368	894070720	1112547584	777771776	849594240	1321068672	1086069120	1228791296	986427648	1293132544	635955392	857405120	1044423488	853319616	2115916928	1158890624	1381152640	1492219904	418709216	1345263360	1619730176	685899776	1704213760	1910945152	393504832	488978944	1556735872	811452224	1083460736	1875172352	1622068864
319	N-acetylisoleucine	Amino Acid	Leucine, Isoleucine and Valine Metabolism	LC/MS Neg	2325	172.098	33967	1705368	325377	4774089	483796	170654	446206	1117910	742838	467257	408328	802361	1119320	653845	881705	119616	318328	417347	1542516	803375		73619	719525	201267	450823	529579	893917	2536884	1884022	1055765	526381	796271	2.07751e+06	375701	3869141	1009106	1212168	583256	1633805	726514	994393	268709	1330814
321	1-carboxyethylisoleucine	Amino Acid	Leucine, Isoleucine and Valine Metabolism	LC/MS Neg	2628	202.108	62558	41101	110027	1165538											1020627				230787	67273		135967		39501			69736	161928			762436	61005	63838.4		689131	84219		175839	193130				96825
322	3-methyl-2-oxovalerate	Amino Acid	Leucine, Isoleucine and Valine Metabolism	LC/MS Neg	2064.2	129.056	15676	4396587	2690357	4825019	2011282	2755063	427674	6192565	2.7222e+06	1336635	3535794	2427799	3908907	526209	6.95689e+06	1305869	1932674	5747013	1702074	3584610	15431261	9575505	1714074	3958906	2.71577e+06	5417830	24376326	7618294	4868889	36352388	2207513	5424819	19499776	307815	3.64364e+06	12122726	396886	6490595	5180397	1078026	7.18642e+06	17288478	47638328
323	2-hydroxy-3-methylvalerate	Amino Acid	Leucine, Isoleucine and Valine Metabolism	LC/MS Neg	1800	131.071	36746	3318884	11591532	10124886	10157872	15949239	2368199	17235992	6902569	310894	2950139	3986032	3550264	8530109	407427	2728940	5021674	37401676	61118320	4518216	16485372	3212920	205667	10460867	6047580	33690320	3161074	6836574	1706330	5311910	9953855	12567179	8599175	20234570	82441400	28521220	3311380	14384466	30494262	2247518	11004446	1606054	10226175
325	2-methylbutyrylcarnitine (C5)	Amino Acid	Leucine, Isoleucine and Valine Metabolism	LC/MS Pos Early	3050	246.17	45095	230422	1387573	287450		941172	4208921	708922	332693	2195540		540885	86421.2	1938554	4065759	2666762	927779	1728641	2597821	247485	1062212	2248848	718241	2184093	468816	235959		6716757	233910	8330000	264587		82880	136753	139680	2755082	279148		13606578	206497	25920646	476926
328	tiglylcarnitine (C5:1-DC)	Amino Acid	Leucine, Isoleucine and Valine Metabolism	LC/MS Pos Early	2962	244.154	35428	92771	461521		64984	1027175	1369971	268431	210074	514458		292708	110170	297353	843984	438399	85699		593795			674710		551225				474579		336514									725881	187693	991926
333	ethylmalonate	Amino Acid	Leucine, Isoleucine and Valine Metabolism	LC/MS Polar	2785	131.035	15765	3.43828e+06	1.89231e+06	1.79298e+06	500386	17358076	2.26322e+06	1.32049e+06	584254	11636852	1.04638e+06	2.38487e+06	3.58384e+06	455866	4671337	629795	431957	1.21537e+06	1.67749e+06	792025	446496		1280252	467883	14833583	798078	8.10143e+06	1.11111e+06	9380531	3.01038e+06	414394	2.03618e+06	1.18949e+06	3203995	1.73407e+06	7404500	738646	3058779	2615763	3.21572e+06	2.20532e+06	3.19023e+06	2135508
334	methylsuccinate	Amino Acid	Leucine, Isoleucine and Valine Metabolism	LC/MS Polar	2800	131.035	15745	13697178	803950	1.76877e+06	1.46626e+06	5.69293e+06	776190	6.00016e+06	9982034	1.00124e+06	2.39202e+06	1.74989e+06	23561792	1.99638e+06	4537378	1.66704e+06	11407956	5841112	32329298	934641	9494639	101637936	3.13105e+06	599618	2.38908e+06	6743241	98124440	20637106	73731216	196948880	1.7146e+06	150547536	19846554	2.01979e+06	110478288	38451804	7.64999e+06	5797367	4.67955e+06	6.61186e+06	29368294	20088314	72391840
338	2,3-dimethylsuccinate	Amino Acid	Leucine, Isoleucine and Valine Metabolism	LC/MS Polar	2800	145.051	20703			295655																							1.00134e+06					703817
340	valine	Amino Acid	Leucine, Isoleucine and Valine Metabolism	LC/MS Pos Early	2479	118.086	1649	693142144	1090446976	1869118848	968106816	571699008	722441408	930363648	362703264	522556640	244906448	410037152	678644096	464402208	1311600640	428610592	654280768	917946496	1059436096	1010717120	712567872	1255988608	380451136	570625728	674977472	575464704	1523859328	680840192	918214080	805689536	463362464	640593280	1450864128	549574912	1408600064	1456539264	246780912	583920704	1647039232	493222944	671885632	1188567040	1628956160
341	N-acetylvaline	Amino Acid	Leucine, Isoleucine and Valine Metabolism	LC/MS Neg	1704	158.082	1591	4.0587e+06	1206610	14798769	3.16533e+06	238791	4939908	2020451	1308887	1278739	402235	820105	2881537	2506083	1.83143e+06	280280	779070	1198659	4449221	2231237	297263	156736	1224457	1.03515e+06	919720	1636739	692227	2.97988e+06	2283908	853691	838253	1551195	2344901	1.03768e+06	3146141	3.55716e+06	2952786	1558704	1465716	953558	1.38202e+06	254062	691758
344	1-carboxyethylvaline	Amino Acid	Leucine, Isoleucine and Valine Metabolism	LC/MS Neg	2008	188.093	62562	223100	780661	7079399	569820	125140	102799		66775	285152				118672	5865724			133824	1605099	554759	47468	1.65889e+06	125961	111475	232520		45899	392793	58177		1.62037e+06	447428	141575		1537709	557288	51735	2166849	1236123	125619	113339		143443
346	3-methyl-2-oxobutyrate	Amino Acid	Leucine, Isoleucine and Valine Metabolism	LC/MS Polar	911	115.04	44526	6.90789e+06	4.02671e+06	19076660	5.11538e+06	4.42766e+06	1.41853e+06	9563268	4739197	4.70695e+06	5660448	2710204	2.9989e+06	968440	19851856	3.14709e+06	3.20377e+06	7.39518e+06	6592600	6296384	17803460	30914710	3.56671e+06	7.08345e+06	7916900	8393082	25078226	18240312	5.48637e+06	37891448	7360196	5986812	21371058	1.30388e+06	5495255	20063508	950732	15275231	9354832	1.73242e+06	8648522	23085360	39618476
347	alpha-hydroxyisovalerate	Amino Acid	Leucine, Isoleucine and Valine Metabolism	LC/MS Polar	1052	117.056	46537	60992080	115221496	84902928	73819344	138218304	32141206	49632004	34975008	2.58567e+06	30884646	15292413	48619568	47607136	11342745	13302033	18047166	180532336	251299376	39110760	97868360	46221792	3.76756e+06	28362118	29615842	136477344	25249140	91710008	22411032	19325378	162820480	70173472	61386484	71379512	254124528	165186608	35987576	253850048	156871696	25375048	38871828	39920608	52652868
349	isobutyrylcarnitine (C4)	Amino Acid	Leucine, Isoleucine and Valine Metabolism	LC/MS Pos Early	2810	232.154	33441	165006	2312420	489383	216932	4986345	20445328	461500	278842	2584041	285901	955114	118007	4657407	10376822	3.76818e+06	436094	714573	4571166		664876	10177696	955476	9468058	719887	190397		10561897	1.61957e+06	342242	167244			406344	126026	567212	184921	538478	22276828	495699	70857848	162813
350	isobutyrylglycine	Amino Acid	Leucine, Isoleucine and Valine Metabolism	LC/MS Neg	1420	144.067	35437	354224			108503		124983						1024327						615492	172698	21577						935033	443793		146877		479371	331969		468116	248735		196688	170603	103569	168661	261588	731246
351	3-hydroxyisobutyrate	Amino Acid	Leucine, Isoleucine and Valine Metabolism	LC/MS Polar	1619	103.04	1549		747148	1.37909e+06	309869	1.86014e+06		1.13529e+06			584657	343920	1.31943e+06		421089	204286		490939	2.45014e+06	478775	512906			324256	1.30244e+06	589719	1.74175e+06	1.00889e+06	5521848	1.5054e+06	1480286	1.93764e+06	1.45232e+06	334871	1.41306e+06	7.28659e+06		23411074	878249	933338	1.32708e+06	2.53967e+06	2.4711e+06
352	2,3-dihydroxy-2-methylbutyrate	Amino Acid	Leucine, Isoleucine and Valine Metabolism	LC/MS Polar	1318	133.051	57547	5.76646e+06	3.00139e+06	3.2646e+06	2.48026e+06	15803963	3.71371e+06	11013219	62374420	1.46259e+06	19957426	10405118	5130030	14288154	7245436	3.52177e+06	16175873	4786548	14867523	25285292	11831996	10821803	8417900	658494	2.96395e+06	1.37196e+06	1.56688e+06	84281824	185705264	31340246		24502776		5851062	6.3523e+06	44723880	7543088		1954907		22946984	14495967	10358086
356	methionine	Amino Acid	Methionine, Cysteine, SAM and Taurine Metabolism	LC/MS Pos Early	2526	150.058	1302	511706560	509597600	394265120	375430848	252013584	336489376	474471232	247665088	242991728	336571232	283869952	479594368	279751680	406286656	407875392	271681152	592863360	445132192	387505376	529420992	498904864	270025504	315875296	361941216	341027008	1127162496	566677760	1006250432	482985696	247749744	612594496	1147474816	369094496	914595584	762009344	185940832	380556928	626881024	333633376	552189120	739166464	1052863040
357	N-acetylmethionine	Amino Acid	Methionine, Cysteine, SAM and Taurine Metabolism	LC/MS Neg	1787	190.054	1589	2309185	257566	8305507	347898	803929	1780742	3234254	1051663	627458	902367	2835729	3727921	925211	3735498	1345401	639544	1734364	2.58938e+06	1.35356e+06	2073302	1544510	1849612	937834	430522	854851	4580594	4001321	3787240	3455591	3105167	5014624	5511727	900068	6.41022e+06	3.48197e+06	498440	3584695	5903405	736243	2914269	2236430	5.83024e+06
358	N-formylmethionine	Amino Acid	Methionine, Cysteine, SAM and Taurine Metabolism	LC/MS Neg	1543.8	176.039	2829	595525	143607	6.94704e+06	81967	326655	822074	668849	288963	296587	232541	170014	472633	1338873	503043	131369	145064	1209315	1065568	1269327	826770	1095179	1028774	694827	382976	503568	999611	1166351	4732731	1082265	1162028	2817858	1999582	401924	139967	845968	208368	2399348	1303438	440641	1327957	2224632	2784190
361	methionine sulfoxide	Amino Acid	Methionine, Cysteine, SAM and Taurine Metabolism	LC/MS Pos Early	1272	166.053	18374	27690128	39480208	24738802	46915768	9579428	14700808	40331592	18727292	14089745	27529748	15363952	28170324	13542482	34501064	15876209	8985625	28212868	27025768	22128578	16887280	28038952	22961100	35857280	26666140	18972124	72521640	25081310	74286824	17525692	17560570	30981344	31597126	10395653	63485756	52445132	7626035	31115792	31174520	15924991	19770426	94637024	57494168
362	N-acetylmethionine sulfoxide	Amino Acid	Methionine, Cysteine, SAM and Taurine Metabolism	LC/MS Pos Early	880	208.064	45428	2267655	1154990	3.46887e+06	1321984	493254	2636992	11445409	2274206	1162303	3209020	2902026	2299259	556895	2891761	1201618	284211	1324936	3776187	1162197	4667224	2241582	5088011	1310201	418352	926274	3828413	2907976	2400149	1338138	53507848	3.62948e+06	1563768	617670	9038253	5160283	247532	3673884	4768326	900863	2978217	5653726	2709169
363	4-methylthio-2-oxobutanoate	Amino Acid	Methionine, Cysteine, SAM and Taurine Metabolism	LC/MS Neg	1635	147.012	40732	328134		123186	26973			210732		22328	60746	36355	93867		233351		39866	105890	67583	53113	224494	172698	90675	80740	30513	93080	1192205	230712	106151	1237237	30682	176916	600406		167359	450535		86740	80884	22904	143675	582251	1851700
369	2,3-dihydroxy-5-methylthio-4-pentenoate (DMTPA)*	Amino Acid	Methionine, Cysteine, SAM and Taurine Metabolism	LC/MS Neg	1156	177.023	62805	304393	483387	482661	54505	3135235		543878	120687	385749	286123	1.01698e+06	315618		617490	415137	416772	647305	195116	477351	662605	97781	218706	74507	2492165	334570	346810	350701	425918	271063	512992	1.00582e+06	401710	672549	274133	347432		617143	903318	606477	196541	540574	627127
375	cysteine	Amino Acid	Methionine, Cysteine, SAM and Taurine Metabolism	LC/MS Pos Early	1475	122.027	1868	5645996	2824185	21579124	5579216	7.77805e+06	7.44622e+06	1937488	2463899	1.83336e+06	4714185	1927923	9482492	3751832	4998330	2845228	996383	26837584	4467676	29499916	24966714	5109799	1512285	4874933	1955516	10953463	13431229	7177911	5798291	6589395	5957441	13176693	17400724	10835749	9420216	7778967	5208389	8520868	11661420	3477768	10996012	6119412	14849964
376	N-acetylcysteine	Amino Acid	Methionine, Cysteine, SAM and Taurine Metabolism	LC/MS Pos Early	1416	164.038	1586	1270214			154630	294965	1303437	573009	311863	129268	91864	60636	3083091	473275	616195	90127		281412	1361014	188334	195212	214269	161620		179256	270636	899670	949512	2120590	313129	437746	761434	470443	340981	371899	1108707	1563762	1299581	332869		741132	617401	213017
380	cysteine s-sulfate	Amino Acid	Methionine, Cysteine, SAM and Taurine Metabolism	LC/MS Polar	2273	199.969	22176		3.44933e+06	11382053	3.12004e+06	1.7278e+06	504531	2.16496e+06	437940	2.00134e+06	684148	590463	762016	958264	506050	606907	529997	307205		876346	463905		569624	1.92651e+06	1.01593e+06	2.55064e+06	4430032		6674377	2118935	2.37544e+06	2.85279e+06	4.91365e+06	3176698	13032373	4.19096e+06		464742	6445384	3.55578e+06	4741356	3.43246e+06	12482976
381	cystine	Amino Acid	Methionine, Cysteine, SAM and Taurine Metabolism	LC/MS Pos Early	2000	241.031	56	1358078	19535034	96835832	37599372	10172270	10152836	4176851	3943828	4901473	2259078	10564460	1919547	7378450	6230351	18568096	8800850	9469942	2948068	22796304	15007988	15899567	2259735	8905227	16291501	7.6734e+06	2717535	2975377	13118879	7841357	16927550	2815723	10735854	26701922	11704807	9458333	2507447	1801745	16488270	9820899	7539402	9196283	11995468
387	cysteine sulfinic acid	Amino Acid	Methionine, Cysteine, SAM and Taurine Metabolism	LC/MS Pos Early	597	154.017	37443	43089	34993	725287	58917	46565	54358						218020		129770	30871		164612	37189	135815	78861	76451		49535	214152	234481	392452	121507	126444	168376	221969	129603	184967		300372	200313		350298	480753	170884	214807	583448	223547
390	taurine	Amino Acid	Methionine, Cysteine, SAM and Taurine Metabolism	LC/MS Pos Early	660	126.022	2125	32658704	16348473	85370168	8693332	12172884	13027121	43879708	9793380	5356996	33533186	2895437	52527196	9104343	29908364	7583559	1736786	10333169	51293796	6834318	12904738	28435926	7949438	11802456	14995392	13309751	232894	15687813	14190887	35172084	35829772	10998139	108577224	19565348	36048280	27163128	8.22567e+06	76812784	34284932	80350288	42911300	93267136	243468016
391	N-acetyltaurine	Amino Acid	Methionine, Cysteine, SAM and Taurine Metabolism	LC/MS Polar	1249	166.018	48187	8933293	3.10225e+06	10698369	6973231	16422057	6.74156e+06	7.07489e+06	77416680	3.42124e+06	5644954	1.67865e+06	51010524	7.60906e+06	10272239	1.2327e+06	1.25008e+06	3.42634e+06	32331758	18025758	4.02757e+06	30253348	31254540	3.91596e+06	4866525	6.72538e+06		28760776	32976162	188957808	4.64377e+06	887303	16527980	5103368	104775128	27908612	16492074	10363252	6.34796e+06	7726574	17133096	401717024	21855234
395	3-sulfo-L-alanine	Amino Acid	Methionine, Cysteine, SAM and Taurine Metabolism	LC/MS Polar	2890	167.997	47089	549156	542265	1.64899e+06	338583	96164.9	345523	272167	115117	102286	154985		2.85925e+06	52729.6	435953	38638.1	84353.8	264950	492678	359302	186721	210365		326588	109666	231356	111578	787607	1.89243e+06	390214	1539834		1.05018e+06	115611	355836	1.32736e+06	224846	671786	475130	779840	537473	557897	1.44219e+06
397	arginine	Amino Acid	Urea cycle; Arginine and Proline Metabolism	LC/MS Pos Early	2825	175.119	1638	311840448	849637760	1025128960	237626688	553886912	89960568	567376064	202641472	899313472	247808912	408790080	157433120	346912576	1185838208	883405824	252835168	731236032	590575808	742631488	843162240	763355136	607724096	886003200	776430080	511287232	861050496	672828032	1110940160	649045632	253764464	888425920	28036404	223789056	246228752	857156352	284271616	1352640256	575404864	14665339	397825344	1411253632	583201920
398	argininosuccinate	Amino Acid	Urea cycle; Arginine and Proline Metabolism	LC/MS Pos Early	2745	291.13	15497		499276	1916638	855860	793704	86942	1466632	282074	4255489	313434	184431	147467		1076838		642817	1621756		607942	1689973	2835834	1073474	1530633	3982029	624257	2402746	5260931	398325	1917175	149244	952249		554305		5390580	594439		2268715			1298720	978289
401	ornithine	Amino Acid	Urea cycle; Arginine and Proline Metabolism	LC/MS Pos Early	2800	133.097	1493	312312256	81558128	218770944	20510674	10229533	467060832	92429848	32188324	115444376	308324832	33286632	605325440	154899616	175178064	46554620	34217664	173921296	25745676	15991486	34707272	25428776	36946792	97661032	38674608	44530792	19087104	41822748	32195860	103231112	69086224	14584884	102747312	1753602	539782656	96793632	11222929	121497552	211102816	516104544	152026192	270068288	1041040512
403	3-amino-2-piperidone	Amino Acid	Urea cycle; Arginine and Proline Metabolism	LC/MS Pos Early	2065	115.087	62853	1568761	797085	6765211	1029016	4066415	1997409	1176238	883291	2480689	1044336	2.07043e+06	11112162	697359	3324311	792572	2518646	1794575	1132931	2.00606e+06	1253510	1570206	1.75518e+06	1494644	5147689	872025	1097939	1086299	1333829	4063404	1259548	1357612	6193159	1590113	2550177	2166572	913003	2731089	1855864	6766989	1576308	2519349	19809944
404	norvaline	Amino Acid	Urea cycle; Arginine and Proline Metabolism	LC/MS Pos Early	2582	118.086	37426	9470697					15016488	5717003	3245290	3374707	2302543	2135437	21299640	3033979	860459			3633524		4806434	4869153		60838536		8749408	5616123	23173486		149399184	4188855	7324674	1251927	58759104	2317059	35052068	9867205	3820815			36071116	46301088	2939160	7284606
405	2-oxoarginine*	Amino Acid	Urea cycle; Arginine and Proline Metabolism	LC/MS Pos Early	1760	174.087	55072	292955	1586264	2724129	959472	13228696	2821883	6384277	856917	4756722	995159	5748446	601916	1525871	4.05919e+06	1367380	342481	6694126	668363	2707985	8.13714e+06	4882810	24327204	7.89497e+06	1278428	1640922	14059341	2482057	10250475	5184062	3.47547e+06	3896927	647390	854903	678887	2345950	385181	6972248	3343575	296010	1870737	17524370	9402384
406	citrulline	Amino Acid	Urea cycle; Arginine and Proline Metabolism	LC/MS Pos Early	1520	176.103	2132	792373440	342786560	472403968	338088512	55351840	715869312	254011984	35691268	128285104	510167936	62630552	931596224	136607440	383243360	156749104	155091888	392744800	22261380	61244896	237453856	51311876	60809884	150942176	136512256	162725952	977694144	160787408	319562240	308155776	307828320	381841152	1094069632	366597184	532611456	189746624	98338816	423272448	330157408	572366784	396596288	134611840	1344569216
407	homoarginine	Amino Acid	Urea cycle; Arginine and Proline Metabolism	LC/MS Pos Early	2882	189.135	22137	723124	257478			2413266	27464.4	123817					1605819		228829		182033			629983					1453164	41131.5	4665191	895443	71757.4	393922			1554529	62206.5	1426610		2205314	2808674		522713		5516549	1490586
408	homocitrulline	Amino Acid	Urea cycle; Arginine and Proline Metabolism	LC/MS Pos Early	1908	190.119	22138	4028582	179210	817557	256708	872418	299456	960600	344860	411354	706879	984123	4647052	274163	319328	188052	1060720	578147	3212490	760016	979627				1716599	921250	114878616	6542899	606456	659344	2479745	12692341	9441137	2648785	5082908	1418228	2951109	1565122	2068808	5304508	1700438	5043667	9820514
409	proline	Amino Acid	Urea cycle; Arginine and Proline Metabolism	LC/MS Pos Early	1603	116.071	1898	530185504	1100970368	2550989312	850826816	1100197120	1780390400	1909370112	835736320	615578304	236082048	716748672	275733536	485406336	1777473408	529831136	475840256	1580256896	3483999232	894230720	582278464	2212256768	954222912	825863104	1140088704	1061198912	809618240	1656238208	1434009344	610433280	429856736	2188368128	3579107584	722257792	1259374720	1314914560	426723456	2589625856	2372568576	2781849088	935156032	1770726912	720081152
412	dimethylarginine (SDMA + ADMA)	Amino Acid	Urea cycle; Arginine and Proline Metabolism	LC/MS Pos Early	2850	203.15	36808	22165068	33994168	53679216	13339550	154716976	36459448	90861448	34320600	36195504	16719944	46383232	30094564	20838004	64966276	14352627	17932104	60939888	47628520	9383351	39659176	58773832	40840740	32731024	56289176	13842007	9724858	16937536	75933440	70882152	32322012	55484588	23328514	39764752	18732120	123908856	11721509	41613488	57337048	60197880	40023008	36779160	49272492
413	N-acetylarginine	Amino Acid	Urea cycle; Arginine and Proline Metabolism	LC/MS Pos Early	2245	217.13	33953	18708156	4329499	19452698	931586	16084562	15943088	9412569	4042829	16056601	1205072	39083520	7432261	1987579	40759540	11219251	1420511	5237446	7975759	13597794	2265198	10121633	12097345	10376462	6524725	3035863	4095442	21763476	6225097	19572340	1847783	3079191	1932007	7297550	6521920	2228538	8972220	4609387	15205681	2904729	1881052	5439352	4943746
417	N-acetylcitrulline	Amino Acid	Urea cycle; Arginine and Proline Metabolism	LC/MS Pos Early	1010	218.114	48434	1898149	408762	8113015	355335	674118	2.9158e+06	1.86726e+06	454125	792983		521949	3745334	811646	2348933	292809	246849	1350809	1131808	377413	1565244	1416627	219186	483897	2456795	813376	1338243	1935732	680679	769129	592867	2220454	2.0091e+06	1832184	2580776	3970441	306546	2957673	1828540	2989261	2249897	2210665	2512721
418	N-acetylproline	Amino Acid	Urea cycle; Arginine and Proline Metabolism	LC/MS Pos Early	1695	158.081	34387	5371505	327679	31376452	2351109	1943837	2856649	1593392	2670585	1010432	756697	328573	15070411	362382	5696586			659606	3.56969e+06	1473743		5496047	1290536	1321391	933343	295252	6465381	6968797	63138096	9961664	13585977	253110944	15586427	387307	8971179	17010632	2370988	9516461	2164337	5511810	3383030	9848404	26105616
419	N-delta-acetylornithine	Amino Acid	Urea cycle; Arginine and Proline Metabolism	LC/MS Pos Early	1877	175.108	43249	31845380	11318657	26766452	5290462	8774983	7468890	85731000	21886230	9385119	40714684	14052972	127412608	31377170	152739664	3272461	14676052	28259104	6551093	9418739	13424252	101863368	1368044	6780221	14842824	12808617	34544972	33236480	46819072	14457438	28489964	101682104	16281614	20452534	544697728	228236912	5256762	26630528	78412584	28254134	62092356	71994288	52674420
420	N-alpha-acetylornithine	Amino Acid	Urea cycle; Arginine and Proline Metabolism	LC/MS Pos Early	2000	175.108	32984	31450182	7787919	84707504	2143502	1508525	97470280	19085230	3913704	16584137	33433372	2246879	111017648	45139128	28955552	267728	1539254	2442997	7776000	14439596	28964104	24003476	11259876	16888428	6347565	7899701	4194950	14256165	11769635	40922340	29582692	6522895	23802588	537100	69191120	39364904	3889799	46111660	36948280	23580192	44374920	19226528	88808168
421	N2,N5-diacetylornithine	Amino Acid	Urea cycle; Arginine and Proline Metabolism	LC/MS Pos Early	1310	217.118	43591	2926553	513452	13297205	2238063	5439401	4378898	1539478	1089159	1.79168e+06	473734	854586	8369191	819918	7.84615e+06	181362	132838	760735	1186915	1007358	1556070	11761265	611855	2335686	3.17372e+06	772311	3125054	8620824	7.40193e+06	3769001	2150564	9604622	2660704	1353879	10994292	17986488	3489871	12334379	1585972	1910103	5449833	5705713	5705030
423	N-methylhydroxyproline**	Amino Acid	Urea cycle; Arginine and Proline Metabolism	LC/MS Pos Early	1145	146.081	62068
424	trans-4-hydroxyproline	Amino Acid	Urea cycle; Arginine and Proline Metabolism	LC/MS Pos Early	1064	132.066	32306	5047802	22759820	22861474	18287106	124999304	24266818	47126780	35816968	59610980	22565636	60544848	7349773	11373551	56348688	14494135	22606130	29023496	16189655	18410764	4288029	28408068	34035568	20788186	162528688	26321070	3542719	12541941	17802036	47673692	9740533	27279286	31405644	66954768	13910174	8483317	8570874	58488844	38625312	53624500	14884022	24173952	21187292
429	N-methylproline	Amino Acid	Urea cycle; Arginine and Proline Metabolism	LC/MS Pos Early	1335	130.086	37431														245162		425407			342558					800051		270080			292697		942907						514493	1595898	889276	257299		1312790
430	N,N,N-trimethyl-alanylproline betaine (TMAP)	Amino Acid	Urea cycle; Arginine and Proline Metabolism	LC/MS Pos Early	2470	229.155	62947	24448702	12272991	66909048	17244930	53968968	34533808	15684556	22367638	15030042	17169940	14244677	70064256	19156746	22402602	7851651	10426482	16294008	36294952	16026431	13907492	17500636	13967304	9063428	33798064	17309916	11457842	23170656	36381224	160746	7605216	20401832	11065939	22656098	24069900	53362272	26024298	32406796	10952982	26547136	142196976	13713413	3718035
432	N-monomethylarginine	Amino Acid	Urea cycle; Arginine and Proline Metabolism	LC/MS Pos Early	2845	189.135	43586	1124416	1.77949e+06	562763	416902	1078416	1.81953e+06	5.53351e+06	161379	1104850	1.27007e+06	1253807	831893	426544	2.40318e+06	1401176	1.4396e+06	2900955	1433376	257758	1996695	1709597	1618516	1.74021e+06	880741	583675	140148		822546	1.35926e+06	716260	914823	713636	784389	356377	2372889		645100	3595658	3.37614e+06	1507765	1369864	1680842
433	argininate*	Amino Acid	Urea cycle; Arginine and Proline Metabolism	LC/MS Pos Early	2150	176.103	57461	1510829	2109677	1420235	2808717	5117177	1449386	1534204		1308962	3781507	247027	2099527	1.93113e+06	429810		1081271		592359	2184432	891199	1.04063e+06	3816774	495948	1106880	597807	4033267	8412692	9711608	14645731	1033405	2795129	845354		2792180	1927666	1109807	305545	1858815			1708285	2151214
438	guanidinoacetate	Amino Acid	Creatine Metabolism	LC/MS Pos Early	1937	118.061	43802	3526489	3083300	14050702	8150200	117788192	2687179	4.00864e+06	1562544	40500220	9216932	22023884	6.44547e+06	3.21939e+06	34468336	8320941	6399946	24197810	3006398	13562558	4142891	2991639	3592602	3172385	162264416	21574468	3229585	1075490	5327364	737946	2830179	948625	2482553	26889260	4798204	1.45253e+06	2206387	13154753	9546464	9629368	554017	18409296	5736889
439	creatine	Amino Acid	Creatine Metabolism	LC/MS Pos Early	1947	132.077	27718	11397218	1643156736	181496480	6281152	1318108928	724812352	1339428096	1092892800	1492799488	17241634	1053074944	10051775	1410547712	1333253632	1090524544	1043073728	1470346752	115984568	88795184	1167880960	1723870848	601396416	529920256	224734464	99522888	1957233	63152084	888803136	911888960	769205248	1120564480	70880272	1818455424	154476480	333605856	6813736	198396464	1104329600	45000688	1021715648	45129312	2879690
440	creatinine	Amino Acid	Creatine Metabolism	LC/MS Pos Early	2055	114.066	513	64119588	104168408	14502134	11734676	548561472	25642526	85851096	54836704	182197584	58493588	223959536	842988	90980632	124120624	77712680	86218608	114459296	6206311	22842812	66049808	37572200	25345884	17020694	406446912	15643948	2300204	2413003	102855016	19823748	28956372	181137648	32134142	94529848	33598232	5140884	3772391	35001792	100846544	624941	56146624	105735	462954
442	N-methylhydantoin	Amino Acid	Creatine Metabolism	LC/MS Neg	1425	113.036	40006		367297	874177		3138216	1090224					127402					439819	559134	1533271		138766	368295	411744	4908952		220870		367853		199906	9136028					2567937		1831023	169594	810701	363954	117031
445	agmatine	Amino Acid	Polyamine Metabolism	LC/MS Pos Early	3057	131.129	15496		5.03913e+06	675192	303984	4132652		291071872	143145600	12752527	14595960	123101496	3545909	3.19452e+06	708734720	247363728	207897184	17672104	214357376	4752658	7649935	500957664	271428128	405376	3292131	14982277	6996270	88042200	6033242	574391	2865008	22588848		832583	256974	749696640	64413392	328925	1.00171e+06	395089	8766395	5440134	4003292
446	putrescine	Amino Acid	Polyamine Metabolism	LC/MS Pos Early	3027	89.1073	1408	27071084	43146260	296722624	72425472	31164962	3677991	80375128	70542792	18865898	44387888	45533240	345768736	41721112	16085045	20256630	81520568	50551408	10560633	29378784	49147488	23647846	12923187	8453328	23276620	5823048	7666082	47435624	30857972	231081472	9756310	68565416	177430864	31353980	88944944	44983904	11105822	39802568	31754424	215986752	23477254	7104951	75131112
448	N-acetyl-isoputreanine*	Amino Acid	Polyamine Metabolism	LC/MS Pos Early	2305	203.139	62309	58994932	28914760	89553200	24016092	82072056	31109184	31908408	23774784	30804612	31649212	19409230	52191744	32015844	35725932	14664589	10852852	17664028	90056800	29272016	23777092	27475644	22414228	12999756	50705960	22769840	14851695	46884764	105597144	37680252	33177824	37257864	29640724	24962330	41107400	91788368	33967556	86054032	18556838	48168468	21069972	52736856	21545452
449	spermidine	Amino Acid	Polyamine Metabolism	LC/MS Pos Early	3355	146.165	485	2458072	1958094	388024	1094465	4451876	2612182	13471341	1231862	307336	9005260	930251	15180607	8742146	1205071	1511927	2199908	37149312	3889544	23441052	22439536	748374	3852190	1128964	7734775	13663550	289808640	29719370	45195732	25779032	6015798	85616672	81681560	160828	34372104	18335556	1.76993e+06	10739629	8365224	14980643	3507707	201272000	163188736
450	diacetylspermidine*	Amino Acid	Polyamine Metabolism	LC/MS Pos Early	2510	230.186	62105	42107000	12216156	30980770	61262076	6742937	18669656	10502996	15142144	18405436	7836493	5097455	727853760	68288816	23034296	1599505	7798728	7.49598e+06	124431584	61564052	12056258	70009432	28504824	47646748	4932765	52438336	46228408	59731112	1277389440	564654720	67510256	83509064	73943840	6042934	221111696	111821016	365188288	27070082	32097404	49342352	42827816	509424672	125606432
453	acisoga	Amino Acid	Polyamine Metabolism	LC/MS Pos Early	1813	185.128	43258	343838	617299	919755	532361	8602628	906799	1758284	1135458	587947	1560831	1.79206e+06	119730	470829	1093756	1085401	467433	891135	1.44928e+06	518478	573596	810373	614008	535050	5.72037e+06	957816	313580	534149	2318573	696940	479569	226821	506231	1149065	184985	1053937	319736	2897264	403322	1105134	815341	709787	605988
455	N(1)-acetylspermine	Amino Acid	Polyamine Metabolism	LC/MS Pos Early	3356	245.234	32360	1180009	1107731	949693	509772	762345	1317590	3.64907e+06		498034	237993	557328	957125	1463712	1295659	1275303	154063	6467661	1498969	2368077	482797	680608	488014	2639944	596764	1664154	616543	906122		4.12946e+06	2084285	534703	6992916	165481	2.01761e+06	1089237	1583807	494265	1.94009e+06	3861646	368124	3678446	3130704
456	N1,N12-diacetylspermine	Amino Acid	Polyamine Metabolism	LC/MS Pos Early	3105	287.244	52987	13770383	3281203	81978928	24170188	9604053	14465933	19116864	5319074	6104215	3.61956e+06	4143136	4937696	9536611	15177824	3047144	2664571	16305600	21822616	7289767	8197505	23483444	4624415	29462924	6467851	27075378	187138	8575949	5490518	21091120	17830916	8702655	11940674	15556800	19868458	25180304	21211812	20470548	20630100	21093924	16767442	57062976	3658079
457	5-methylthioadenosine (MTA)	Amino Acid	Polyamine Metabolism	LC/MS Pos Early	2752	298.097	1419	31138878	1766270	2582189	2709369	1353091	12599982	11753817	7904508	8409604	1512165	2474762	4338847	1011745	4329073	6.61199e+06	44605040	768184	4958912	987841	2244507	16188642	13679326	1133653	3617525	1531659	442654		3229445	1041860	1.95084e+06	238171		3038813	382832	6333305	5234206	730417		10891642		1109998	333741
458	N-acetylputrescine	Amino Acid	Polyamine Metabolism	LC/MS Pos Early	2230	131.118	37496	392354720	141428608	2920919040	1453273856	322029888	43920484	567044544	437353728	268498176	173093872	226196144	1750363136	295580320	281624416	19285296	74841560	228917728	404463040	167242176	152759408	514088512	179158064	204631872	188932896	309380256	377013632	628008000	1049625216	1303230336	107379576	809521024	489488832	270043360	644076288	1102313344	202574992	799319360	284074112	446049760	45323552	131297912	807627456
460	1,3-diaminopropane	Amino Acid	Polyamine Metabolism	LC/MS Pos Early	3025	75.0917	1654		1.78816e+06			2122960			107358		2300627			1.87201e+06	902260					3186793												1337427	521639	5.08645e+06					1204015		4926207	3269171
462	4-acetamidobutanoate	Amino Acid	Polyamine Metabolism	LC/MS Pos Early	1350	146.081	1558	10089717	6057801	19586986	10421293	69987848	8854706	10274820	11601107	8987395	66071	18218432	54114048	3096145	28866868	4292418	4973056	7998864	18893710	5688593	7.19953e+06	10232696	7.42017e+06	3962418	62724320	3038917	8924515	12915402	28576564	22366088	6465001	21639496	7557603	15220259	20032128	19449800	5995090	18859628	11192175	19799820	9097722	17383976	41025904
464	(N(1) + N(8))-acetylspermidine	Amino Acid	Polyamine Metabolism	LC/MS Pos Early	3080	188.176	57814	59463100	5629538	7086437	5882024	14836626	22331420	34651276	16471200	32101652	7.30241e+06	10135863	332761248	102577664	21930492	3.77142e+06	8556146	15809898	112348688	34366016	23555496	31218308	8435629	68778136	10178003	12314199	86590952	78355016	426892864	882306368	328146144	92020272	219707168	3.39228e+06	112629600	100081120	186294224	12381166	15012146	81346960	173417616	42636540	91501264
465	acetylagmatine	Amino Acid	Polyamine Metabolism	LC/MS Pos Early	2514	173.14	62698	845753	6592021	6651589	226390	54882596	4411146	54275368	4956989	16684284	789343	1128772	443477	2190000	788440960	307581	256107	3270618	164477248	13458505	7153374	694078912	323160032	10153532	13457228	14764128	4696529	62523232	10016540	12378649	780978	74465064	3045815	3568770	3226130	134999104	48529952	1425109	9241801	636391	8222335	8626197	248248
467	4-guanidinobutanoate	Amino Acid	Guanidino and Acetamido Metabolism	LC/MS Pos Early	2320	146.092	15681	323149	3447338	700731	409376	5987536	351578	1349887	417179	1954930	1605010	2655143	2108885	716433	4478551	1211310	835006	5435864	527842	1282459	2706712	3756727	8375327	2581576	4516260	2719710	4925958	1813273	9799847	10188552	2552136	3939886	3841866	2267872	4928655	6488683	381778	4149684	3581611	1586639	37298184	16665666	13126208
468	guanidinosuccinate	Amino Acid	Guanidino and Acetamido Metabolism	LC/MS Pos Early	1892	176.067	32446	1406983	843453	3946913	1328298	1986759	1.93412e+06	1191124	1062910	2293282	2454005	1061822	1895953	1153807	1695346	1386368	1700009	1441132	1593375	1370937	1854445	1016216	851562	1342510	3070380	1785208	2746460	1314894	2201086	1416622	1805284	2375667	1381804	1946698	1485126	3696118	2531668	1560987	872600	1.85172e+06	390331	1659274	3103199
477	cysteinylglycine	Amino Acid	Glutathione Metabolism	LC/MS Pos Early	2132	179.048	35637	122759	331395	766532	55942	840590	160166	148497		110265	1109702	153895	513388	502218	632472	468750	518123	7658026	129171	777705	5199819	115304	73484	74319		363401	645725	532532	208670	689109	197909	517481	662447	688049	576601	427432	183387	465159	390631	343928	1695910	960812	623943
480	5-oxoproline	Amino Acid	Glutathione Metabolism	LC/MS Neg	738.5	128.035	1494	39427192	25674114	187534384	62771628	6780015	73651584	39687440	26848190	15862894	5849524	13115974	5721900	32751502	49809620	9413402	24379724	48221860	102709064	56040296	23688292	53422224	14163434	32056404	27088240	18423672	21370696	253096464	334141856	2889277	6383006	492222784	427958976	6532082	570694464	103953008	79050064	15033379	27886420	95476288	44793564	7086767	30275320
483	2-hydroxybutyrate/2-hydroxyisobutyrate	Amino Acid	Glutathione Metabolism	LC/MS Polar	1258	103.04	52281	8932725	36266068	18605020	9357418	7.22746e+06	3309032	8.32359e+06	7.48067e+06	2822254	5.30545e+06	2.41011e+06	34049032	7.86013e+06	9398012	2.14029e+06	3.77209e+06	26276376	46763048	8044867	17627026	10295883	1.0828e+06	5.01278e+06	6.43525e+06	16665555	8916348	12256597	9478976	36304336	26646846	15887915	11733013	3.29476e+06	29770954	27168300	14800317	20987708	27012778	13677114	14951946	29328084	94675856
529	gamma-glutamylalanine	Peptide	Gamma-glutamyl Amino Acid	LC/MS Pos Early	1986	219.098	37063	15169432		30352520	1933902	985535	4546293	1680763	153408	330622		62449	3249370		23429642	55577			41393496	608231		12778322	1795868	2788132	1430643	3377527	3251089	3620540	949690	138854	249584	758611	2452034	5650290	2486354	2989353	4296934	7276832	752990	1756928	269954	1031861	3248511
531	gamma-glutamylglutamate	Peptide	Gamma-glutamyl Amino Acid	LC/MS Pos Early	1775	277.103	36738	6133621		16144249	3.92876e+06	567923	2135423	2163770		1647386	221758		892274	104822	10670752				5635933	637192		12905051	1116008	3070869	1328017	3147225	1941243	2106274	2194147	813088	566532	2691048	5897268	10963890	6850074	3514479	10603709	3008326	1972577	4025416	1230867	1472279	6053370
532	gamma-glutamylglutamine	Peptide	Gamma-glutamyl Amino Acid	LC/MS Pos Early	1430	276.119	2730	1385293		8.21986e+06	496343	117509	590596			43084			400441		19501596				942981	153271	78925	4942915	145350	685697	292653	739400	265722	230213		157749	357302	54358	313538	4.18651e+06	289691	172568	2461459	524560	303203	346394	424907	609918	1648758
533	gamma-glutamylglycine	Peptide	Gamma-glutamyl Amino Acid	LC/MS Pos Early	1535	205.082	33949	301274		30638724				296517					4407062		2840555				2855024			2409903				1415950		913035			438786			10292119	4385157	902255		1.46051e+06	2712622	7.56931e+06		1276615	1118444
534	gamma-glutamylhistidine	Peptide	Gamma-glutamyl Amino Acid	LC/MS Pos Early	2740	285.119	18245	698824	212669	8019278	1861774	196796	374423	187943		143657	334427		386254	104574	861983		82521	179049	361540	180167	201105	283158	150088	104736	284442	219548	133219	300762	179090				271677	705096	353617		176463			3227351	291042		313877
535	gamma-glutamylisoleucine*	Peptide	Gamma-glutamyl Amino Acid	LC/MS Pos Early	2940	261.144	34456	15345502	4287296	54739132	8283795	1143769	6.30349e+06	2649899		4583769	65646	87762	1347867		41839064				41151988	295470		31351424	3940365	7.63966e+06	6890681	3970021	297969	12483878	182164	365268	778773	603504	824768	8500307	2355607	5849736	4656992	10689069	7549704	3328561	438188	100442	285667
536	gamma-glutamylleucine	Peptide	Gamma-glutamyl Amino Acid	LC/MS Pos Early	2991	261.144	18369	5327442	7393678	23670122	5569887	3067834	7296599	3043616	3.22086e+06	2902478	5977182	3263481	2954250	5064468	19271896	5303190	3208937	7114425	7309534	7254516	6805189	11268081	2548277	4387088	6774345	6129495	5490900	4102268	21782868	9138251	778322	8860580	7.93871e+06	8007397	4491080	1172821	2135083	1.82148e+06	8310569	3392328	10045922	5929629	7427888
537	gamma-glutamyl-alpha-lysine	Peptide	Gamma-glutamyl Amino Acid	LC/MS Pos Early	2784	276.155	55015	476583	438173	6152063	912285	969099	2446100		489573		378107	308375	3.5863e+06		593337		143783		1.65877e+06	406308		2032023	1097133	676045	192649	344772		2372100	672309	3063599	647335		6.74608e+06	1327999	3940459			2050560	1616730	1906366		882602	11021936
538	gamma-glutamyl-epsilon-lysine	Peptide	Gamma-glutamyl Amino Acid	LC/MS Pos Early	2725	276.155	33934	1683644	1306394	3880855	1624172	877140	1476779	857657	2808677	1188103		1214967	1551221	1001994	2067100	1.46172e+06	1301789	935118	1009941	276053	1382328	723262	3.12919e+06	1.42494e+06	3052445	1128397	1.83796e+06	1.79772e+06	911298				879514	1956738		1362913	786159	506416	960439	436047	300866		3332632
539	gamma-glutamylmethionine	Peptide	Gamma-glutamyl Amino Acid	LC/MS Pos Early	2640	279.101	44872	251044480	9682240	308093888	68748336	11516030	144695040	41035360		27180508			17993444		302159328		169525		302272960	3739290	527833	340412608	34376652	64873720	35525776	7090700	583159	120122536	830917	1762942	1875242	5089474	6786350	211328576	32724150	73173216	184822448	120919376	7985019	23333106	6894363	989283	6324073
540	gamma-glutamylphenylalanine	Peptide	Gamma-glutamyl Amino Acid	LC/MS Neg	1825	293.114	33422	144119		934226	151777		104408			27227			100313		281074				109336			342051	97763		43514	76884	48037	90926	25411				72197	398965	144910	32427		73236	82235	267188
541	gamma-glutamylthreonine	Peptide	Gamma-glutamyl Amino Acid	LC/MS Pos Early	1750	249.108	33364	5317603	961682	17253620	4.94883e+06	1341842	4346082	1226616		2221571		173909	1.36084e+06		16544402				12573398	401854		21559076	965785	2901406	2423933	676623	251972	2919097		2762894	2133391		1386498	15474795	2218324	2442909	3690855	4225130	4355204	2443736	857032	213779	387338
547	gamma-glutamyl-2-aminobutyrate	Peptide	Gamma-glutamyl Amino Acid	LC/MS Pos Early	2380	233.113	37092	12547339	4557016	24783220	3.0704e+06	2527622	7563448	2974401	1748389	2349569	3405780	2105898	7951717	2290213	24070936	3725689	1524166	4602807	47510700	2450236	2551839	23665642	3430403	4059789	4782407	3.35636e+06	6214038	3650981	12627914	3.43185e+06	1.03952e+06	10641858	10396713	12408035	5616519	9167767	4995054	16409327	5212948	5.79531e+06	4718585	4389762	4017046
560	alanylleucine	Peptide	Dipeptide	LC/MS Pos Early	3055	203.139	37093	973976	255884	246567			4104061	1673704	1813647	253760	2260234	145590	1.00683e+06	161887	5405422	790910	141231	517143	1422264	144406	104927	368851	1380265	100697			4195297	1705759	1145813	2112297	1726794	7816222	3088466	157106	716542	374808	513948	1699610	436656	331788	1501849	515660	1450351
674	cyclo(pro-sulfo-tyr)*	Peptide	Dipeptide	LC/MS Neg	2058	339.066	62840			39929																								376310	249456		99953		437757			69956							139768
686	glutaminylleucine	Peptide	Dipeptide	LC/MS Pos Early	3009	260.16	42994	7016642	3.74043e+06	843601	1025353	1475553	12175478	16173056	4638110	5051385	25546134	12598791	1292302	2350811	11409029	18204148	3.6555e+06	5603757	7.73219e+06	1200661	807749	2069545	9450175	1641898	767015	378730	6741848	6968609	14271616	1382552	5829707	10884227	4510010	745216	2144036	3243189	3.70053e+06	2358415	962860	982329	6557831	933106	2575472
709	glycylisoleucine	Peptide	Dipeptide	LC/MS Pos Early	3002	189.123	36659	410020	2616919		735866	1723065	2185235	3425177	2898036	1365612	3155861	2155978	1641252	2.42896e+06	1344273	2204138	1361292	3756923		2049811	1725770	1652510	1824805	2067310	1691848	830530	6174667	2803090	10926507	2606414		4656790	4499292	2219358	1496320	2.85811e+06		274448	1116351	688031	2297639	3023146	4331769
710	glycylleucine	Peptide	Dipeptide	LC/MS Pos Early	3059	189.123	34398	5627067	6301226	1999259	1252298	1086409	11504675	11317221	6832403	3.72316e+06	12213103	3322606	6104302	4518082	10439860	8991541	4394624	12541745	3097878	3185142	1.98289e+06	4.02679e+06	7302652	2143121	761381	817953	23598440	14421790	23950382	13204364	4743604	34632624	26434514	2894763	6464403	11386225	3.65328e+06	4728107	1612601	7430406	12333763	12730805	20001178
720	glycylvaline	Peptide	Dipeptide	LC/MS Pos Early	2734	175.108	18357	7.90713e+06	18982276	12743195	5520877	9791180	14746443	20255518	13323267	7398981	20046318	10297048	7336409	12921376	14278343	13237288	11172502	35495352	3.93139e+06	23539816	16736504	14152633	10873169	9778239	18944558	7.47402e+06	47421400	24089420	74947920	20182698	3.8229e+06	41326648	42215664	7455151	13928838	34979176	3049496	6962702	9198060	7.72471e+06	6781418	36338276	39555588
744	isoleucylglycine	Peptide	Dipeptide	LC/MS Neg	1992	187.109	40008						164537	204075	1.00368e+06		2.0657e+06	777516	67988	925104	105524	1341761	370974	1318537		642196	579171		210670				2872354	489583	8.17986e+06	1118880		2940444	2563473		330377						772021	1520927	2115104
763	leucylglycine	Peptide	Dipeptide	LC/MS Neg	2050	187.109	40045		56821				186302	128875	507835	47894	830791	232919	32220	176100	106678	522290	118422	272894	38829		32318		147342				2168953	378274	772676	563228		1609445	1109681		134737						540145	218963	734867
812	phenylalanylalanine	Peptide	Dipeptide	LC/MS Pos Early	2909	237.123	41374		320005	1065551	103613	123928	348873	366582	274618	206255	938472	304754	235459	1003865	438209	2364028	121959	687993	167962	348487	157385	129214	244562	92119	133967	137336	1256514	459137	908761	268309	268260	1061441	1112165		356841	191409	63435	429870	62164		810036	536277	683503
817	phenylalanylglycine	Peptide	Dipeptide	LC/MS Pos Early	2898	223.108	41370	252885	446963	325288	296832	288218	546072	570926	538624	456343	1281195	927200	190248	1161996	714200	3104742	508943	1200432	394043	638308	351951		783032	128639	246283	205081	2431009	282735	1473743	1290626	272524	2137344	1520188	203117	326249	218874	114401	841865	263871	250396	1481382	2141132	854264
837	prolylglycine	Peptide	Dipeptide	LC/MS Pos Early	2136	173.092	40703	828045	4267877		739940	1.85518e+06	2165814	4551254	4990348	1517375	3773569	3612940		3119730	6470484	4409154	3578306	12326316	2089971	3892865	5937948	873828	2699909	266214	3358097	1321092	3.83211e+06	1258327	13544962	250095	303633	4.17689e+06	515698	861408	1268531	1378709	686318	756594	1301370	62106	2208059	3859198	2551932
875	threonylphenylalanine	Peptide	Dipeptide	LC/MS Pos Early	3077	267.134	31530						157623		1037328	129600	2194036	415755		505433	146977	1.76893e+06	217198	495347		159335	134562		147884				934211	232444	656817			1197744	1368694								694014	122424	501200
919	valylglutamine	Peptide	Dipeptide	LC/MS Pos Early	2295	246.145	42079	270099	829123				698459	618525	1035242	545630	2885869	7.96555e+06	279873	4730224	1906741	14469151	4.11317e+06	7112593	865422	5884100	6123713		932860				3292922	1418428	3.36707e+06	3116458	499549	3.87459e+06	3.97596e+06		824206	108755	80609				3908382	7449418	2.96969e+06
920	valylglycine	Peptide	Dipeptide	LC/MS Pos Early	2444	175.108	40475	5552963	1075531	2985617	209377	874802	1.85973e+06	1432364	2.85007e+06	805632	6012657	6344900	3392927	5833514	1958894	13104207	4736319	11508122	3208856	5171767	5475425		1145289	63305	283073	799547	21064816	20628222	32022952	9347997	1923756	29767792	20508602	420914	8776016	22331876	1463884	4838579	1327701	5185022	10139562	19162386	7691577
923	valylleucine	Peptide	Dipeptide	LC/MS Pos Early	3138	231.17	39994	180425	648332	346022	92731	271536	898001	688844	5398774	246741	16589525	5841727	977218	6011018	659562	18284944	4481769	12690243	161496	3251300	1.89451e+06	83858	565571	141989	271205	290178	18079456	4400276	21595554	2383541	597293	17536140	15107611	125083	2695491	1431931	184325	346386	254843	286448	12622406	1993112	5273113
933	leucylglutamine*	Peptide	Dipeptide	LC/MS Pos Early	2620	260.161	48189	105365	180300				524993	1.02894e+06	2066503	280161	6440551	3985084	445601	3.45519e+06	1616027	12108989	1532333	5343393	271617	3756280	5391034		355406			277697	4537464	2.07783e+06	5241184	665980	66525	3525901	4873343		1055259	175130					1.0254e+06	4343048	4268005
1014	phenylacetylglutamate	Peptide	Acetylated Peptides	LC/MS Polar	2325	264.088	52925	85142.5	202562	560345	247772	147735	265774	706739	427007	42742.9	52217.7	54537.6	58397.3		386500	21897.7	782761	144567	176864		59203.8		265774		84772.8	95867.6	1.62758e+06	638545	22968856			9666185	14246418	174084	1.03659e+06	5100913		108358	257850	1.76351e+06	931935	189849	4641132
1015	phenylacetylglutamine	Peptide	Acetylated Peptides	LC/MS Neg	2330	263.104	35126	1119880	269858	2141303	157394	5199952	1704388	908763	347496	608904	1642862	394746		273303	1508166	260364	239074	517797	1184898	1002143	499276	355312	451741	304610	2886139	553718	1929081	1250672	4566413	7.44793e+06	152611	7185049	6524910	1771306	4797944	3861333	999047	1764585	637333	16315990	1.83688e+06	912834	5223101
1018	phenylacetylglycine	Peptide	Acetylated Peptides	LC/MS Neg	2375	192.067	33945										49761		1123553																	46640	457852	338314	555844		226474			636726	280806	746089		117933	115499
1019	4-hydroxyphenylacetylglycine	Peptide	Acetylated Peptides	LC/MS Neg	1622	208.062	43525												1470146																	74576	62114	62163	111201					153066	49664	113951		73341	84323
1029	phenylacetylvaline	Peptide	Acetylated Peptides	LC/MS Pos Early	3335	236.128	63156	309097	1634391	1071143	1036960	472330	193366	1437878		354709	758702	517372	1.66086e+06	916753	1041967	300768		1.82028e+06	250817	852687		301444	1548546	467895	389358	1999078	5019403	227506	2153408	1012029	639997		6905291		3370220	1645072	260986	246864	3.5357e+06	2.06447e+06	3148576	1963762	6353687
1050	glucose	Carbohydrate	Glycolysis, Gluconeogenesis, and Pyruvate Metabolism	LC/MS Polar	2342	225.062	48152	1054936320	295592864	979749696	360793664	453367392	996971200	1050216896	1782158848	458244448	1222762624	172515984	102854080	204117632	708144512	831797248	123731144	882586368	682964160	374988512	425674048	1938866816	1131892096	276327584	852182656	693659072	534514112	1525091712	1028821888	107016528	2370067456	965112576	741461312	1084630016	831815104	2224223232	943657728	953053888	452171840	186376976	432950720	301010464	91199744
1066	pyruvate	Carbohydrate	Glycolysis, Gluconeogenesis, and Pyruvate Metabolism	LC/MS Polar	1083	87.0088	48990	14190974	17099438	53014476	12481653	11056567	4202423	19279560	33172402	5.52841e+06	16769130	5.23032e+06		11354755	196947216	25712192	1.6385e+06	23362858	31396814	8910961	14411247	10612520	3.84438e+06	12884238	2236246	4.95435e+06	3.23551e+06	9181675	1.54929e+06	3.59177e+06	5.50307e+06	2.87221e+06	1.91998e+06	37044836	9289106	12575075	14438380	7.88333e+06	3.28928e+06	623231	2916396	2138825	3127383
1067	lactate	Carbohydrate	Glycolysis, Gluconeogenesis, and Pyruvate Metabolism	LC/MS Polar	1468.8	89.0244	527	264489600	212491856	1267704448	41449904	48081796	29062800	42081488	213523888	40706636	37833220	14212142	25494108	111430344	1688599680	257657696	2.001e+06	136506832	1525838592	177665552	141226384	645909632	1.11577e+06	119676752	13039960	32405856	29422868	11060034	37487724	10812477	1929246208	54210020	7.80308e+06	58545280	305108288	332219168	143827680	688656320	105886456	18148862	76611936	3.69931e+06	97296064
1070	glycerate	Carbohydrate	Glycolysis, Gluconeogenesis, and Pyruvate Metabolism	LC/MS Polar	2070.4	105.019	1572	16315230	33816520	13476934	29463534	16687541	19996102	52452484	26491686	14416480	86140296	11544265	20812036	9507805	26869900	7736039	12540647	29499578	39422696	25983384	19701580	31370542	20225902	99063144	25209208	43558640	49660704	25193022	21254052	36790304	28445616	86220112	43958004	25236126	35452972	72259192	45667000	87733320	18146722	29164256	13044481	65242884	37276760
1088	ribose	Carbohydrate	Pentose Metabolism	LC/MS Polar	1508.2	195.051	1471	32197292	19779646	51704376	34842616	19279570	62499388	34795476	4724787	19553282	22077568	8.36693e+06	10465916	2713524	39118800	9333336	9402755	39144896	39614992	10911072	25591794	108444184	15637714	47717188	48022080	23302422	81162688	81907008	67548968	19725152	27416382	69561184	65481068	36205820	62416888	103734664	28500162	72579784	49961260	34694844	36319992	26268988	12309419
1089	ribitol	Carbohydrate	Pentose Metabolism	LC/MS Polar	1789.6	151.061	15772	1.47643e+06	3.10327e+06	3.29715e+06		2.23052e+06	3.42739e+06	2.65304e+06	1.99967e+06	1418040	223819	953822	64975.4	1315197	3.86634e+06	1.20661e+06	1.02738e+06	2.90987e+06	3.86526e+06	92570.4	669334	1.93485e+06	4.98568e+06	2.05134e+06	1.59763e+06	1.62812e+06			872306		994615				230290	295897	1.4936e+06	2.76284e+06	921730	2696749	1.62402e+06
1090	ribonate	Carbohydrate	Pentose Metabolism	LC/MS Polar	2425	165.04	27731	40019856	23231728	32737044	6.65563e+06	42892788	29515590	16363518	26639234	10450044	16156842	6498937		14840088	20370022	6447269	12659689	9434168	32103476	19233484	9036998	25320300	20150118	9733836	25985890	18619376	91923480		67184880	72614560	54266272	84902008	64076832	17708632	58623484	112887424		80248168	29523728	29062816	44706884	39346496	62564236
1094	xylose	Carbohydrate	Pentose Metabolism	LC/MS Polar	1727	195.051	15581	1.0051e+06	598839	2.52506e+06	832871	1.49721e+06	1.05571e+06	1.03506e+06	824518	804433	251389	392206	238406	574814	2598617	580462	392558	358078		576394	1.03691e+06		1.21112e+06					1.18206e+06	954590			819654	811320	1.40693e+06	2225645	3.86041e+06	525346	3677981	440528	565213	790019	749455	819509
1096	arabinose	Carbohydrate	Pentose Metabolism	LC/MS Polar	1804.5	195.051	575					553745	1.62404e+06		1505170				1588256							811026	782161	1.29178e+06	1.12718e+06			307547	1.91827e+06	675112	1552275	819659	4367390	830677	1.22e+06	1.05748e+06	7243422	3.53907e+06	406932	3.25929e+06	3648942	338472	884308		4.70181e+06
1104	arabitol/xylitol	Carbohydrate	Pentose Metabolism	LC/MS Polar	1932.4	151.061	48885	293426	2.90023e+06	3.54453e+06	2.65685e+06	5.64798e+06	7748695	1968014	2.69661e+06	3.65591e+06		2.78685e+06	258720	3.39139e+06	3.9958e+06	4.12397e+06	3.35624e+06	3.83131e+06	5893263	2.0114e+06	828620	1.09908e+06	2.52083e+06	2.30395e+06	2.65176e+06	1.94206e+06		263136	187235		2.09279e+06			961659	1.18584e+06	676342	2.32859e+06	10612135	1.70597e+06	9063162	8011822	2.13734e+06
1110	arabonate/xylonate	Carbohydrate	Pentose Metabolism	LC/MS Polar	2700	165.04	48255	18127594	78787856	116640128	30421370	26948840	33974192	15277681	25292474	12386292	9025416	42315132	11218382	20992702	84231552	8171698	57225724	28512332	75778200	47399832	23144724	24462222	37527016	5.26944e+06	15910532	10001594	58762480	720883648	24869476	12616091	36077616	60092636	21485612	14837907	90741464	989431232	77366840	354015360	75117216	13015479	124758784	168043392	30655218
1113	sedoheptulose	Carbohydrate	Pentose Metabolism	LC/MS Pos Early	681	228.108	53237	9060989	1274524	7.50133e+06	3039569	532309	5.9605e+06	2772974	4187313	1717335	916300	366167	12868295	186164	8820982	1097699		1173358	9862387	2161156	337058	9791626	4646031	2654318	1303484	1.5087e+06	13157692	9171939	5.87275e+06	5366364	4950837	16549014	3722894	3485067	10521325	9368135	6.66796e+06	7171300	4731252	2366594	8701525	2.99685e+06	7752189
1114	ribulonate/xylulonate/lyxonate*	Carbohydrate	Pentose Metabolism	LC/MS Polar	2350	165.04	61858	148380960	96151088	233164176	60288964	13013299	65254616	43719116	64077468	22135010	26906014	68249424	973918720	30336228	79513016	14666554	66443608	71869128	167136368	80599288	28906336	41994492	61718272	23197048	13266463	33410092	635413312	2073200512	291602240	304474560	240376576	606922880	381986144	39236940	428305696	2096800768	1356906240	941563200	203842144	144958800	311759168	391058400	68044712
1128	lactose	Carbohydrate	Disaccharides and Oligosaccharides	LC/MS Polar	3500	387.114	567	6825236	1.91015e+06	2.05558e+06	310384	7070246	3.24779e+06	1969186	119477264	3389960	14273421	11927628		3.97971e+06	1.88479e+06	204711088		30070310	1882793	8991787	24628766	8668005	12658253		13075373	10828030	358011	12396854	983015	2.2933e+06	8.20693e+06	1.50976e+06	1.66997e+06	9697296	640230	21922696	8998201	5723376	2455887	476902	1.0336e+06	3.49176e+06	114679
1130	lacto-N-fucopentaose II	Carbohydrate	Disaccharides and Oligosaccharides	LC/MS Polar	5331	898.305	48263	11079404	74427864		77257624	40865336	104010736	63905916	74205384	166529632	75912104	30360552		12155345		58448240	68514768	29596300	31406900	88763464	41426424	22617330	59056608	62519936	86360544	42242712		2.68237e+06	28307088	8377440		83855.3		57295880		1.4838e+06	14236164	1.57078e+06		41145880
1133	lacto-N-fucopentaose V	Carbohydrate	Disaccharides and Oligosaccharides	LC/MS Polar	5240	898.305	53245				5.45425e+06	75215400	211425	1.2164e+06	4.81301e+06			26066372		55428508		9073416		40135924	14459616	227297	15848824		24972446	14459616	20169642	20075056		733771						67713504		485908	29922648	459065		23719412	3.43045e+06
1135	lacto-N-tetraose	Carbohydrate	Disaccharides and Oligosaccharides	LC/MS Polar	4848	752.247	43007	422715	1902973	1.58187e+06	994544	68288856	12893456	164725	8762647		49923376	57191084	580131	2.8009e+06	844907	91829368	108896384	35240128	2.85198e+06	2214874	8806367	285118	1.61559e+06		5.48174e+06	44942344			3.02755e+06	1.73141e+06	1.12878e+06			104431840		188069	6.1374e+06		151025	2.19408e+06	1.95891e+06
1138	3-sialyllactose	Carbohydrate	Disaccharides and Oligosaccharides	LC/MS Polar	3720	632.204	40424	50980240	3635930				15714.3		2106967	7878898		11820552				5644437	32214556			309224	100989		11865566		4.78752e+06									320514
1139	6'-sialyllactose	Carbohydrate	Disaccharides and Oligosaccharides	LC/MS Polar	4064	632.204	39795	298123648	91477544		175281	213849	172386	44762088	18430234	6784362		60572880	39035.1	99716.3	302662	10735068	61695968	100522	19663774	24978008	6.73744e+06	116767	26210872		10091786	1971595				2.10941e+06	52113.1			5.23654e+06			20426460					107556
1140	2-fucosyllactose	Carbohydrate	Disaccharides and Oligosaccharides	LC/MS Neg	920	487.167	48146				2836506	358251104		7625005	3445756			171820336		484999648	329262	62577552	870332	442482496		1246849	332228512	6131676	90754152	296277408	98473504	175004176		2.04734e+06						183849360			17710776			947921	990385
1141	3-fucosyllactose	Carbohydrate	Disaccharides and Oligosaccharides	LC/MS Polar	4300	533.172	48147	4.54103e+06	701472256		401425152	193165392	259242368	199516528	252579392	998123200	424780448	181930768		279997152	223263	429896128	450185152	203421536	22536916	836041280	494510176	185637440	341960416	189344128	421679904	315413984		20131712	90350544	15495936		422997		206279360		943314	129035240	13135703		80488512	332528
1147	sucrose	Carbohydrate	Disaccharides and Oligosaccharides	LC/MS Polar	3092	387.114	1519								827447			782032	310709		863580	788082	985499	779317		586476	1.03024e+06		51122.3			108971		276604	857571	5334013	1.03227e+06	937063	1.48711e+06	383514	1.24689e+06	1.63504e+06	1.29384e+06		3306222	3.04504e+06	10427985	1.98766e+06
1163	maltitol/lactitol/cellobiotol/palatinol	Carbohydrate	Disaccharides and Oligosaccharides	LC/MS Neg	750	343.125	57379	891440	153203232	17862004	82359656	37254912	34266828	33875264	44550028	122060800	98336680	32742868	2107267	54432368	7.49539e+06	44568248	94292624	36960280	2.54316e+06	175116256	100741280	18779900	68992400	40396480	54573732	63738344		1824402	14359749	192397472	121274000	447720	322090	37604656	1.39946e+06	804826	65108096	3364796	112647208	113230696	90059896	1204383	1029898
1166	fructose	Carbohydrate	Fructose, Mannose and Galactose Metabolism	LC/MS Polar	2065	225.062	48195	7371152	1.32809e+06	6628563	8682560	2.09697e+06	4526662	3700875	1.79319e+06	8.21138e+06	4513145	1.69796e+06	1.64453e+06	1.26639e+06	17341138	2.0603e+06	1.48569e+06	4.6657e+06	6.79513e+06	1.04633e+06	3.53842e+06	17245378	3501764	4.02715e+06	3207448	5.40956e+06	12914258	5.58904e+06	7654990	1.82337e+06	12211531	9023296	4.0912e+06	10487561	8.2139e+06	22195084	10207306	8.22493e+06	1.48863e+06	1.62912e+06	7.45329e+06	3.37378e+06	4.23482e+06
1171	mannitol/sorbitol	Carbohydrate	Fructose, Mannose and Galactose Metabolism	LC/MS Polar	2320	181.072	46142	1.17319e+06	1.83677e+06	1211988		1.60859e+06	5879360	1.18393e+06	4006112	2.14594e+06	1.90714e+06	1.08028e+06	2.06155e+06	542545	20910646	6.03213e+06	1.41395e+06	8931360	1.05086e+06	280945	1.36867e+06	12076051	3.29814e+06	3533221	378669	937913	1.64353e+06	732592	2.58174e+06	1.94178e+06	35185288	1.881e+06	846283	1.881e+06	1555243	12385029	1.74829e+06	3.00478e+06	2.10602e+06	1582503	17991544	1.31406e+06	1.42364e+06
1172	mannose	Carbohydrate	Fructose, Mannose and Galactose Metabolism	LC/MS Polar	2200	225.062	48153	1.88657e+06	593453	4.02711e+06	2320345	185623	1.44981e+06	2.16888e+06	5227819	3.86122e+06	3.35585e+06	289567	986564		13757281			3.41639e+06	4485220	447360		28870908	1.15783e+06	1.2509e+06	1366358	1.81449e+06	16975564	2.31561e+06	7.47774e+06	800371	2.26192e+06	9476250	2.96644e+06	4985030	2.30365e+06	13869404	4.29655e+06	3.11916e+06	812418	1.12387e+06	2.92279e+06	1.10496e+06	2.08802e+06
1182	galactitol (dulcitol)	Carbohydrate	Fructose, Mannose and Galactose Metabolism	LC/MS Polar	2360	181.072	1117	340200	550126	825599	119744296	11406988	41209968	998441	94295968	9949560	350410	43222676	65109.8	67792.3	48574880	9763869	62433240	138907904	30526108	760566	10837206	20137540	81022072	436790	219047	633435	75014.1	124118	11946483		11459543	3.66901e+06		14008571	794920	15108267	159673	243310512	881940	966516	2921793	350422
1187	fuculose	Carbohydrate	Fructose, Mannose and Galactose Metabolism	LC/MS Polar	1200	163.061	42062	16173067	683846	998990	1.23141e+06	4511048	7.85838e+06	11770609	33261296	463172	1.80611e+06	241926	1.50835e+06	876775	8641640			4.18086e+06	57008392	317860	431864	192263616	5368008	774416	2.55375e+06	4.21166e+06	1552492	29864898	11317358	2.96547e+06	6.30429e+06	9903333	775619	352263	3162190	74347192	2649469	179750960	1.39087e+06	2.5646e+06	2.52388e+06	1.5695e+06	804374
1192	galactonate	Carbohydrate	Fructose, Mannose and Galactose Metabolism	LC/MS Polar	3085	195.051	27719	1.68568e+06	22371204		2.21581e+06	36097332	10154647	2.45943e+06	10993743	777122	3.80968e+06	6154531	448859	1.80245e+06	6.81783e+06	3.68189e+06	701597	7.96583e+06	4.85928e+06	2.44102e+06	1.63453e+06	4117215	3.80362e+06	540106	722185	2462024	780269		4287774	3514714	20172838	8764251	3.30457e+06	7.93421e+06	18394448	102406136	1.16972e+06	26749378	3999714	3.97072e+06	37354212	3895905	1.02748e+06
1217	fucose	Carbohydrate	Aminosugar Metabolism	LC/MS Pos Early	750	164.092	15587	175208192	15683882	49702560	22371620	35358480	178926960	149662832	392089728	6470912	28953590	4062601	12467366	6.67757e+06	71005312	3.46754e+06	1328385	40394660	410344672		6276166	1378098304	143330176	5984587	65232776	38582104	12967051	103206312	84828808	14349154	68955048	48396552	7303710	3226247	19548228	342661408	25352620	879914496	3492705	10003243	6671575	7938529	4204128
1221	glucosamine 6-sulfate	Carbohydrate	Aminosugar Metabolism	LC/MS Polar	2113	258.029	21296	1634927		715478080		2.86499e+06	14741008			488278			722949	3.56328e+06	4279464			95104.5	13254687	162009		48702152	207486		316758			162452	3.11695e+06	47964380	156247536			352439	134943	3.37588e+06	6657786	36472560	1.59271e+06			1.00158e+06
1224	glucuronate	Carbohydrate	Aminosugar Metabolism	LC/MS Polar	3233.3	193.035	15443	2.47955e+06	3.79165e+06	8447485	4.32479e+06	12643311	21257342	3.04427e+06	4292017	11082148	4.74684e+06	16886918	3525300	1.98338e+06	19714874	47255032	1.41252e+06	10066750	7127482	2.20386e+06	12701660	12882443	692568	6740532	21509022	5.72228e+06	3799833	5.34374e+06	2.58763e+06	3.01189e+06	100762144	2.48422e+06	11774528	4551625	3764046	14529682	2979439	48424908	10596151	3254007	19609210	2.29383e+06	1466268
1235	N-acetylneuraminate	Carbohydrate	Aminosugar Metabolism	LC/MS Pos Early	660	310.113	32377	171458640	63253024	77663840	1873813	9345371	34383992	34200236	343379040	102977496	47760368	22671932	13882982	6700101	784825792	18395760	9838284	10937446	194709904	17192264	18488918	875298560	97581984	10697815	53951956	2026998	9566146	122152624	26226702	13697549	220434816	40219616	50075696	15804551	34286704	408559168	45790840	190796240	12914949	4671588	40939740	6041136	25589912
1237	N-acetyl-beta-glucosaminylamine	Carbohydrate	Aminosugar Metabolism	LC/MS Neg	759	219.099	35469		267266	480808			1068708	655114	942658	248923	1353088	509546		1013989	2111131	1561956	608925	1719085	348323	1449334	1.17834e+06		642487			315043	2332442	181185	4262839	1219852	618429	1245209	2013711		212069						1346135	1827057	2661611
1238	N-acetylmuramate	Carbohydrate	Aminosugar Metabolism	LC/MS Neg	860	292.104	18354	1193929	51725	436021	1751992	380051	705239	624905	562554	163950	552191	140686	8090519		1379637		1341247		861375	540873	511586	2748466	401217	298478	363939	1317678	14688570	5508261	15805788	4808796	1950080	3267313	9491054	301577	1567627	2302756	430129	4155848	514604	5374967	4500703	4659227	6396628
1246	N-acetylglucosaminylasparagine	Carbohydrate	Aminosugar Metabolism	LC/MS Pos Early	1212	336.14	48149		518061	63534416	9456325	1606878	5506684	383367	1990464	785848	2202028	727763	845035	668932	3299136	158506	319010	1842418	1625285	506236	1221292	4058327	1505608	416036	5594257	870996	166941	1734247	682197	857448	2492299	364977	6.0802e+06	2683615	1586514	1340926	442489	3479580	584973	4634495	2104247	478650
1247	erythronate*	Carbohydrate	Aminosugar Metabolism	LC/MS Polar	2186	135.03	42420	49047148	101496208	322803232	58736540	446397024	207287072	175163216	163557680	56177304	156891856	105365488	35795504	145105344	545550080	27402290	77847264	88410376	264298896	153082400	60330344	167975792	128786504	72810408	167935968	99553888	322426944	310978432	365864640	71654680	99622440	740498752	334081696	77478328	415344192	653803840	207399904	550004224	172906304	167142848	37719240	77744216	135967056
1249	N-acetylglucosamine/N-acetylgalactosamine	Carbohydrate	Aminosugar Metabolism	LC/MS Pos Early	715	222.097	46539	567465664	275100128	860432192	126962048	117182344	560939264	380395648	537448832	104460152	659699712	12696744	219982352	46918588	402140384	4911781	7646086	293445408	1035432192	124281968	120896800	1464768384	204380576	150346752	144238912	85650184	254544560	559013888	554415488	145710816	604580480	557080960	252715376	133384480	700873600	1485838208	89099256	700559872	153985392	145589200	199773312	94021400	146072800
1251	N6-carboxymethyllysine	Carbohydrate	Advanced Glycation End-product	LC/MS Pos Early	2500	205.118	36713	2185248	93300	1080602	488877	179891	830672	249804	233500		452216		53720996						789899		2505050		83569	172064		216238	56942840	31006606	25789372	88987048	18291644	34832584	47479244	2.88398e+06	33456520	23258188	21931008	31049464	36629528	74939440	46635528	35660412	70302856
1255	citrate	Energy	TCA Cycle	LC/MS Neg	582	191.02	1564	404424000	603067	154147920	1.69128e+06	10493229	1926892032		9370381	3180162	13293349		2.73646e+06	152887	1130533248	3.29705e+06		5111132	4363884	7220878	33867032	163608992	10557839	262351152	1272761	9998364	15399904	1385841408	865235	1867182	2571386	4828694	1330080	1414066	2376322	17818796	8417174	259730784	1.42079e+06	1334459	878091	20278532	988591
1257	aconitate [cis or trans]	Energy	TCA Cycle	LC/MS Neg	580	173.009	46173	26014806	558588	6.09592e+06	268113	973033	145513264	693942	4069586	1333986	634980	310810	28859.8	70039	180914320	754230	105064	73003	2833599	365766	1237538	9681778	5885114	11722056	382079	168526	454123	1785659	43760	49347	4725392		272090	222110	285246	1801120	564299	4341518	228465	1597951	54388	546450	49440
1260	isocitric lactone	Energy	TCA Cycle	LC/MS Polar	2970	173.009	54724	6.25573e+06	1371834	14519120	736430	6338849	6297292	933359	1.93406e+06	1.2551e+06	881789	1.03764e+06		1.64873e+06	14944460	185520	571614	620499	4954811	1.67268e+06	1130842	6.42273e+06	2.56825e+06	2.68486e+06	2.20083e+06	462793	21547050	33273022	8309192	24315024	30653238	22707660	57750.1	766668	16043903	19118406	218373	34156084	15804322	13131411	81369088	4.8266e+06
1261	alpha-ketoglutarate	Energy	TCA Cycle	LC/MS Polar	2700	145.014	528	178159264	45302004	309277664	69073488	89216072	24003720	21414036	97492520	94622600	155146256	39815024	18185362	16275648	155873904	113214568	17563290	49374380	76777424	49302564	78172584	92846080	16441844	80893000	50866400	101866008	89040848	240936224	82118368	112076312	56505604	117045704	260407936	88167480	96476088	65342432	34946432	164235872	80166312	89115704	120219928	178387120	215930976
1263	succinylcarnitine (C4-DC)	Energy	TCA Cycle	LC/MS Pos Early	2291	262.129	37058		9990999	9851342		8264604	7722632	8684561	10323304	7619517	610973	4580004		5901063	10182310	5447260	6166818	10139129	16378284	579368	6830536	7926429	9125472	5577815	6741973	7264438	991826	16220878	5554045	19626760	2552564	1869474	4578819	3259111	3509695	30099912		9942818	9523162	3438301	6978099	4617743	8050279
1264	succinate	Energy	TCA Cycle	LC/MS Polar	3149	117.019	1437	769907520	3385945088	921984064	1001897728	3439245312	2001809024	7605357568	4516636160	800335360	5033459200	2451544832	165874608	940433728	1225047680	1872136192	3406397184	3946544128	2211348992	2080748544	4281157888	1663257728	4783172096	831188800	1674112640	3296924416	503315584	4719998464	1837964544	1876002688	2451263744	4403378688	2693554944	1363422976	1773008896	6455287808	344474144	2223273984	510289920	2676077312	1143739008	1254213120	781314944
1265	fumarate	Energy	TCA Cycle	LC/MS Polar	3084	115.004	1643	2395530	39162840	21308696	35124564	26450980	17145348	33731788	12239061	18311092	9929071	18357928	20197466	9029295	8897520	17179788	49567544	56132272	13520506	13045279	38833888	40081300	13030835	22467084	66392868	11714200	30491358	59116000	21736254	33522952	5.45977e+06	23556456	22757890	24973720	13584125	76832160	22204564	2.86815e+06	31834106	45830652	9933971	23745474	33820048
1267	malate	Energy	TCA Cycle	LC/MS Neg	615.6	133.014	1303	51813128	157976752	139556032	171220928	228388480	199809584	153713952	71242432	60091200	123102768	99988656	65198524	48593124	54043476	49396408	215289408	258958400	98319424	129225008	186114128	373707136	122249512	87173864	194917520	103464184	137620160	382371008	98958200	254969152	112689880	165474896	234649120	231698816	155119936	264320288	71160976	199820624	187500528	155649440	95848288	38288376	149103712
1272	tricarballylate	Energy	TCA Cycle	LC/MS Polar	4200	175.025	15729	1273584768	1925044	237905920	279023776		1.79437e+06	269663	3.89756e+06	849226	329985856		34753984	92338112	10588491	531932	2153739	1298622	671677	447587776	2.02923e+06	849444288		58540184	37008048	55296976	516775392	6670301	1.12574e+06	42907068	4.0687e+06	630284480	140512080	1.45459e+06	213539520	19278546	198385056	467658144	5957093	189206912	11971552	429191584	83165840
1276	citraconate/glutaconate	Energy	TCA Cycle	LC/MS Polar	2600	129.019	47076	29610152	6305931	15149556	4489825	5351041	23242786	18567076	10206066	3.88754e+06	16727904	3.67069e+06	7187318	5554541	15592473	2.81656e+06	3.85152e+06	18282794	67495168	6.57621e+06	11590429	14056740	11446150	5.1633e+06	51339368	31219386	4634529	11282058	13204620	4863902	9609957	8432857	5.2311e+06	2.88868e+06	6.17873e+06	37245912	6624718	26423850	5.18846e+06	6.79191e+06	5661182	11273494	3.11401e+06
1277	2-methylcitrate/homocitrate	Energy	TCA Cycle	LC/MS Neg	575	205.035	52282	836145	284287	556620		714120	1075256	263592	875056	537444	308525	143381	190187	219392	440834	173937	109163	208256	704712	502902	273941	1110522	1273027	184936	600586	424717	992390	1.74251e+06	442187	1279880	609631	802231	903177	350523	571581	2.03234e+06	1137203	2907036	660051	1312789	1612254	2113207	1459283
1281	phosphate	Energy	Oxidative Phosphorylation	LC/MS Neg	608	96.9696	42109	2780183	4512752	4253826	2810081	4355959	2810051	7782996	5973822	4935987	5024785	8918824	7088634	2975237	14025846	3859537	2.91476e+06	5317142	3740691	5087178	5194014	3628122	5103263	2642751	13158996	8651716	4513364	4241589	4062753	5591051	8431690	6955615	3390366	3385237	4724792	6.28551e+06	2197717	8180927	6740893	3288739	5057330	9162480	9172766
1283	malonylcarnitine	Lipid	Fatty Acid Synthesis	LC/MS Pos Early	2086	248.113	37059	920629	1321194	3063272	445683	2200729	3052933	380944	1938655	1123229	537835	852684	1633027	1894517	1565496	766989	1124426	1028682	2028890	961763	1342005	1467343	1678529	1737081	1616536	1236342	106144	589954		1343646	738747	200115	627707	768907	1.01293e+06	1006714	577343	1828897	606073	1186155	500533	1545541	98287
1284	malonate	Lipid	Fatty Acid Synthesis	LC/MS Polar	3447	103.004	15872	32156670	3400446	3.03116e+06	2.67031e+06	6040207	20812106	13177582	5.68e+06	1.57263e+06	9251197	17326048	19597210	2.72314e+06	24987778	1.37846e+06	5973050	11381281	4.29893e+06	7313064	11432684	4582292	11310251	15475879	4.09282e+06	7879958	25813538	22303440	13736381	38086312	71637160	97723544	33381314	2.41653e+06	64360208	110445640	1.9979e+06	64850176	13764689	3.49122e+06	18465896	146816720	31851848
1298	valerate (5:0)	Lipid	Short Chain Fatty Acid	LC/MS Neg	1718	101.061	33443												458104							270584	173238	135044	676056	506059		1462750	19771790		772599	2369848	929869	511471	2800257		1359012	250378	224983	502987	273074	204779	1231532	6207860	4995496
1299	pentoic acid*	Lipid	Short Chain Fatty Acid	LC/MS Polar	2180	165.04	63264		839162	992915			595051	295149		271807			3.3202e+06	345911	600535	186883	475464		820509	763915	619106	252276	984380	212275	245634	534493		1.95088e+06	181435	2.66001e+06	1.98759e+06	698305		341550	817924	4325338	514969	2211843	786539	1.45949e+06	19164480	648944	492223
1300	caproate (6:0)	Lipid	Medium Chain Fatty Acid	LC/MS Neg	2713.7	115.076	32489			221404				160800								315393								346991	212043	929176	6657549			1141663		847483		139804	725884	366115		865465	353937	440880	440848	3498005	1173577
1301	heptanoate (7:0)	Lipid	Medium Chain Fatty Acid	LC/MS Neg	3670	129.092	1644							287581			82304								167479					152508		203031	506856			759051	153031	552949		271656				566660	1211985	303153	215519	506032	416915
1302	caprylate (8:0)	Lipid	Medium Chain Fatty Acid	LC/MS Neg	4362	143.108	32492	1.78605e+06	1349599	1851240	1496953	1377293	787810	1.41603e+06	1.96369e+06	1151333	1725218	1924331	2449039	1708021	1432247	1.77565e+06	1141104	1816195	1513532	1628004	2050791	1985370	1527063	1717701	3.30213e+06	5359679	4948486	1644012	2295511	4607789	1949561	3.02606e+06	2605113	1701636	2976884	1989557	1859051	4009908	2319470	1658550	2580366	18020514	3980254
1304	caprate (10:0)	Lipid	Medium Chain Fatty Acid	LC/MS Neg	5090.7	171.139	1642	7045523	24913188	5503360	3860154	5162857	2234799	8484265	5.19953e+06	5715650	12893389	18631940	38774280	10667779	5865743	18782014	10592350	17102240	4313658	14260364	6206013	4647271	6011935	7691930	3986918	26348288	35915480	9526803	14724734	38402676	17243440	25938428	20123596	4879664	23447056	13085487	4633970	42620000	36437800	13223214	24736996	146779856	32655056
1308	laurate (12:0)	Lipid	Medium Chain Fatty Acid	LC/MS Neg	5300	199.17	1645	460241184	827094528	32311230	37303132	82625280	47498936	357673536	445178848	1357869568	795797504	486239040	1820516864	326081408	675614400	800030976	203263136	322704576	55230196	261939824	39708932	217438128	254093696	484252096	77483888	487657376	934479168	123651920	222786912	1331029504	628730432	644590400	462552896	203054064	726227392	256496816	146446848	932571136	1796662016	1036606784	1036778624	1889618048	1206887936
1309	5-dodecenoate (12:1n7)	Lipid	Medium Chain Fatty Acid	LC/MS Neg	5224	197.155	33968	457194	944150		161357		30000	597966	482653	864388	698627	1982561	645677	1124493	639655	3046108	1344172	995975	48502	458340	266808	362411	823578	641102	278197	439970	224193	66537	326426	233292	107811	430116				122488		1410150	466675	1529030		365045	248045
1312	myristate (14:0)	Lipid	Long Chain Saturated Fatty Acid	LC/MS Neg	5440	227.202	1365	130546192	708581568	76108176	131396200	109250208	410709376	678990272	1304540672	3898300928	770780352	1226264192	395675712	857614592	3618419712	1563384448	784218816	371028160	107030336	318683264	53014400	309832352	761009728	703597888	156948048	918768512	218204240	104480592	72591224	334538688	52666372	95010416	121342736	480140896	122257376	204925728	301005632	316904128	683934656	1135024896	493531392	135647776	479795072
1313	pentadecanoate (15:0)	Lipid	Long Chain Saturated Fatty Acid	LC/MS Neg	5521	241.217	1361	5363092	44935632	12881123	30136766	21717304	52336848	77568432	99591448	222629040	40564996	94561096	12277802	81780864	521802176	86496144	77096552	40605848	13176848	29225164	13744068	36323360	45337332	66700404	38845596	58522536	13595299	9217376	4391767	7837701	3191967	8566196	5237968	33910780	4942614	24474432	13558084	14334222	16268842	53459508	13725075	4.30613e+06	12302157
1314	palmitate (16:0)	Lipid	Long Chain Saturated Fatty Acid	LC/MS Neg	5618	255.233	1336	764309056	2928397312	1432028032	2287836160	2107877376	3234806528	4057197824	4901676544	7324771328	2347908352	4797004288	2102992896	4614009344	14382082048	4283792896	5179829248	2066820608	1657594368	1534218240	1276517120	2733253120	5794454528	3329008128	2561051392	3446973952	1938596864	1145799936	846708736	1805343872	549723008	753526144	1317959552	3992897536	1221883904	1591771520	3173151232	911678336	2726716928	4348688384	2860730368	571993664	2633452544
1315	margarate (17:0)	Lipid	Long Chain Saturated Fatty Acid	LC/MS Neg	5731	269.249	1121	5906457	24918446	16050238	21253184	21379278	62573988	77171880	145794144	303117792	23530116	102965360	8686551	70523600	1124823808	98983528	118921896	19462260	21870004	15314741	11423653	31327738	149339520	39836136	21565952	49953792	4686457	6394241	4392281	5933858	2338104	3212968	3869966	34862644	3.52777e+06	12491945	16125307	4229970	6126305	24542802	6157362	2516940	6285980
1316	stearate (18:0)	Lipid	Long Chain Saturated Fatty Acid	LC/MS Neg	5872	283.264	1358	226747456	581819776	671607680	654670208	895698240	2309706496	2295803136	3265395200	5176472576	1043768448	2339482880	405022496	1496894976	11479391232	1772741632	2499132928	694329344	1159369856	558214592	703898304	1556499712	2956924928	1389976960	691208640	1317672448	254038544	280482848	179731728	262582176	140443072	144667248	228156912	1434534656	193349344	652281408	999677824	175245264	355051072	1013225664	367026720	141992352	367681792
1317	nonadecanoate (19:0)	Lipid	Long Chain Saturated Fatty Acid	LC/MS Neg	6068	297.28	1356	404565	811823	1135050	1147913	1143285	6057269	4038098	7529273	8922949	1653963	3671025	568416	1845637	22362620	2767957	3824501	898007	1633673	809896	1148906	2194218	5535055	1970496	1297428	1.86589e+06	348912	411886	269842	301758	187379	257576	240813	2556528	269315	875001	1166631	272911	412941	1406360	381434	169937	423189
1318	arachidate (20:0)	Lipid	Long Chain Saturated Fatty Acid	LC/MS Neg	6240	311.296	1118	2796514	5732319	6620388	6.83293e+06	8431679	27790942	28501576	44707192	69733440	11707066	27936570	5697813	9994153	127963736	22261966	41385684	4964959	11615564	4283429	12967147	16225170	58334560	13940891	8370236	13672029	5583166	3.65314e+06	3184268	4366930	1908120	2238407	5905462	25664120	5128252	16351950	12383663	2130804	6472603	12709505	6921228	2738947	8240166
1320	behenate (22:0)*	Lipid	Long Chain Saturated Fatty Acid	LC/MS Neg	6745	339.327	12125	1058854	1428115	2772632	1861895	3067519	23311206	9578529	13790375	20579644	4240856	5550564	2812203	2542230	13751213	7180796	18137192	1112661	5847487	1871817	7480496	6020909	24263544	3541317	3018821	4731441	5266023	2123754	1350103	2627981	1137199	960919	3139049	22395520	3161835	17799636	6710119	877011	2945389	6075974	3019123	1643825	5358896
1325	myristoleate (14:1n5)	Lipid	Long Chain Monounsaturated Fatty Acid	LC/MS Neg	5346.9	225.186	32418	14494418	28307540	2990984	12108289	8372560	5570390	22133128	26403580	70698392	30722556	73696920	13650036	53173448	26534646	103035872	32511124	21358026	4396056	21428316	8641215	16627609	32036458	38848584	17626822	17895448	3598223	3233132	8111340	9252444	2.65754e+06	13703199	6891338	11770587	3969828	2555466	3949023	23478512	14363082	48119848	11199742	6898112	11593484
1328	palmitoleate (16:1n7)	Lipid	Long Chain Monounsaturated Fatty Acid	LC/MS Neg	5475	253.217	33447	50675196	424572416	27608900	219322432	107638016	74745600	324248064	592046976	1407741568	323841248	1405890944	50545812	1378130944	284771200	2307202816	1080070528	162416816	33497046	142548912	79169920	123097656	1554940800	512903104	170273040	343464512	22908706	13166699	28630946	40998696	6.31109e+06	62681240	20481484	147421920	11501992	22294124	58813276	79645296	50730712	662058304	60330144	10356770	44205408
1330	10-heptadecenoate (17:1n7)	Lipid	Long Chain Monounsaturated Fatty Acid	LC/MS Neg	5555	267.233	33971	4065902	65218104	6160297	32706488	25575342	12404034	58499376	154543888	209749888	35623784	223204432	21051528	146406336	56023324	336755008	291599520	37836000	12206092	33241674	23532252	31621848	172920176	44822264	42569160	84721184	3889447	10664191	4377348	19135312	855904	6648388	3676857	63489124	3812214	20325184	10707133	9093227	32962860	60219912	25723238	7160213	13951749
1332	oleate/vaccenate (18:1)	Lipid	Long Chain Monounsaturated Fatty Acid	LC/MS Neg	5655	281.249	52285	892169408	8804665344	1347245568	5012010496	2980585728	3654789888	6945014272	8896843776	16062084096	6815986688	11000548352	1461961344	10278603776	7890574848	15827248128	18198689792	4458844672	1692675328	6000279552	3807763968	4766624768	14799366144	7384718848	5132563456	7747767808	1079019136	591025088	672546688	1881971968	306232128	1058723328	1361851136	4795783168	560267584	1806405120	2806848512	2759833600	4415008256	7329437184	4639927808	1364673792	2756410880
1338	10-nonadecenoate (19:1n9)	Lipid	Long Chain Monounsaturated Fatty Acid	LC/MS Neg	5780	295.264	33972	2356673	19710238	3285213	12779912	4808720	13667715	18415278	29763160	76626808	11259950	44711976	2.03242e+06	35412984	12090534	133591912	74678728	7841190	3.7546e+06	10906544	4984524	12078493	92105832	19578108	15842400	20130438	788753	1067728	832937	1.4228e+06	272730	1911098	1062281	10926039	632899	1.63721e+06	3403213	3108124	4331017	12609413	2534509	872926	2282940
1341	eicosenoate (20:1)	Lipid	Long Chain Monounsaturated Fatty Acid	LC/MS Neg	5950	309.28	33587	33168674	187671040	36892640	119579368	46377336	152497520	162638128	239362784	930533568	118206616	358944736	25637314	266716208	225566976	801013760	1010081088	60400628	47729156	90875008	76508968	159023568	1793041536	259175248	188867088	177981312	11928713	9789521	11171742	19100300	2466990	24096746	14995219	168989872	11710350	21140472	48417368	24496872	55464588	85889840	47527864	8660082	35060768
1345	erucate (22:1n9)	Lipid	Long Chain Monounsaturated Fatty Acid	LC/MS Neg	6355.6	337.311	1552	5609907	18172488	5609823	15273625	6376504	48362660	20171276	35161808	82208344	15799214	31804520	1714991	29852238	27752212	55081116	73571392	6481712	8426861	10047109	8735384	25071632	458906816	31757470	19028392	17720128	549223	976583	1300333	1059848	59448	3046071	575421	30825530	339098	2500814	9452397	1.67295e+06	1494905	7659132	1.96209e+06	161470	1205329
1347	nervonate (24:1n9)*	Lipid	Long Chain Monounsaturated Fatty Acid	LC/MS Neg	6804	365.342	52674	2.07287e+06	843844	2226582	975721	3080483	23661972	8194669	12709289	28090768	4334425	6017101	381012	6904750	15174834	13844238	17215624	1579856	2755206	3007487	3089117	9152443	58351664	5508250	3.93633e+06	7432346	240858	274537	226611			410813	222419	20888588	114906	4811280	3.96838e+06	537627		1395310	348190	672904
1348	tetradecadienoate (14:2)*	Lipid	Long Chain Polyunsaturated Fatty Acid (n3 and n6)	LC/MS Neg	5292	223.17	62850	1155514	3077617	323953	627756	502141	243887	948871	1408063	2094411	2414537	4574224		2682395	493243	11871007	4807638	2201447	135977	1412346	1215779	854497	2778622	1118601	2712520	1628315	766182	168319	556598	855848	484432	1418713	977713	1478575	593577	758309	590899	3.536e+06	4725438	4274120	1149828	2222183	2603801
1349	hexadecatrienoate (16:3n3)	Lipid	Long Chain Polyunsaturated Fatty Acid (n3 and n6)	LC/MS Neg	5330	249.186	57651	376288	568673	8915.1	115667	27489.7	16561.5	123003	188716	541957	524534	1071215	113797	430338	67672.5	1090424	693530	345177		350474	95925	45521	1172749	199884	230374	223823	117381		103663	102602	88520	348386	104532	243341	84931	66261	31388.7	361112	345410	418771	250636	164301	358862
1355	stearidonate (18:4n3)	Lipid	Long Chain Polyunsaturated Fatty Acid (n3 and n6)	LC/MS Neg	5395	275.202	33969	2195028	6522636	66195	1388239	493525	742722	2827224	5627210	12323385	4346758	17405308	217881	5129495	1304329	18750004	8640915	3011986	151600	2843155	1243843	489044	25544808	6023688	2509810	3419751	261485	154629	554730	88347	147124	712498	160322	5486119	102775	521643	320960	2540445	713327	3793236	215380	315003	651700
1358	eicosapentaenoate (EPA; 20:5n3)	Lipid	Long Chain Polyunsaturated Fatty Acid (n3 and n6)	LC/MS Neg	5450	301.217	18467	2610758	33845320	1425895	7.35813e+06	3008016	11122535	13288663	30585850	55214028	17187712	78100040	434837	36279420	9989273	332541120	55865772	14282147	737591	13930200	8736468	3800094	338637376	24798520	10697367	45331960	846231	765169	3528369	610500	257733	491943	655460	37845576	978542	1544439	3291088	5118700	5819659	23064856	2411421	662576	423198
1359	heneicosapentaenoate (21:5n3)	Lipid	Long Chain Polyunsaturated Fatty Acid (n3 and n6)	LC/MS Neg	5514	315.233	57658						122203			1686393		408433		225189		21567868	365442			65426			20215912			284408			80800					1263141						66117
1360	docosapentaenoate (n3 DPA; 22:5n3)	Lipid	Long Chain Polyunsaturated Fatty Acid (n3 and n6)	LC/MS Neg	5571	329.249	32504	8410587	50209664	4405229	33241628	7450567	9071872	20072928	38640940	128898896	8450963	97689072	10715991	42497088	12203404	388018848	214922352	12621127	2018238	19915336	10712991	8.3864e+06	431784416	27690330	22909868	63802632	1070185	1092170	2768425	1623643	108395	16828988	874190	28841860	613799	2363242	6007732	5582565	23700100	45533872	1534923	7.18346e+06	77636584
1361	docosahexaenoate (DHA; 22:6n3)	Lipid	Long Chain Polyunsaturated Fatty Acid (n3 and n6)	LC/MS Neg	5525	327.233	44675	4702082	64699876	16352618	64658152	45866116	33815764	71893384	107366176	265351424	52981628	273119456	4401371	292879808	34454772	932049792	271893504	89357752	8347759	60728264	120315768	31284100	909234368	99679920	89963032	338181120	17663292	4760763	11422978	14157725	2892649	3133544	20974828	91810960	9750611	15540920	30533088	32843532	93540920	258175632	55504464	5397559	4944477
1362	docosatrienoate (22:3n3)	Lipid	Long Chain Polyunsaturated Fatty Acid (n3 and n6)	LC/MS Neg	5823	333.28	32417	1.52259e+06	8026117	1303549	6.43558e+06	1563432	2867920	5418424	10006220	24255480	3862546	13710392	181533	8038003	4.04221e+06	35865652	27944472	2121890	728148	3.79549e+06	1.96188e+06	3326188	28083724	15219498	6756744	9168417		86316	133388	158410		954871	87386	6.97391e+06		352654	2156468	942291	383916	4943807	154548		330497
1364	hexadecadienoate (16:2n6)	Lipid	Long Chain Polyunsaturated Fatty Acid (n3 and n6)	LC/MS Neg	5398	251.202	57652	3856215	10675234	794987	3917386	2.33606e+06	1.3909e+06	3504096	9396561	13305155	7.77851e+06	24667430	1970698	14134165	2.01901e+06	21950466	15562972	5.31976e+06	409306	6046963	2.8506e+06	3032699	22039396	7597558	5352943	5.32395e+06	1024604	345790	1.55858e+06	1317934	458973	4852462	1040636	5474682	756845	672062	1315108	4.01639e+06	3.85535e+06	10710923	3.11676e+06	1.23998e+06	2.83094e+06
1365	linoleate (18:2n6)	Lipid	Long Chain Polyunsaturated Fatty Acid (n3 and n6)	LC/MS Neg	5535	279.233	1105	231356736	5657957888	142259088	1404439936	1276277248	278758720	2684929280	5240952832	6771498496	2256848640	7211048448	451072064	5942684672	1445600256	8461279744	9678007296	2255818752	117641536	2822680832	1795788416	1184933632	10235408384	2476629760	2394742528	4325286912	201060784	111972704	153392320	295553184	106822528	334765376	143373312	2731671296	193549792	542727680	941016128	1411755520	3436085504	3989132544	3309257216	322482240	674126592
1367	linolenate [alpha or gamma; (18:3n3 or 6)]	Lipid	Long Chain Polyunsaturated Fatty Acid (n3 and n6)	LC/MS Neg	5450	277.217	34035	65825860	545913664	5788106	66584828	34526824	23489824	117721848	465500544	731452736	154128192	1079437824	57544248	535257696	83850872	1257699200	839959872	146703712	7512939	145150784	45962476	42811408	1099062912	197849824	93141168	284615904	27851748	9463312	18321654	34477628	17965146	27144428	13679775	195755856	32219580	51901632	47141672	100195912	316922784	289290272	206595840	29505066	60424020
1368	dihomo-linoleate (20:2n6)	Lipid	Long Chain Polyunsaturated Fatty Acid (n3 and n6)	LC/MS Neg	5730	307.264	17805	29954148	175241040	28410830	111332064	34470580	53516784	117764992	266545648	591192512	68165512	282079360	14821054	233020128	108857008	844051712	776160192	43385508	16740250	71962784	37102368	86575288	1001093440	172244144	101333352	174268016	4570833	5383115	7180078	10236065	533297	21728152	3.3963e+06	102109896	2045173	12167628	54730704	16735546	10884914	70437960	7308767	2357531	13924686
1370	dihomo-linolenate (20:3n3 or n6)	Lipid	Long Chain Polyunsaturated Fatty Acid (n3 and n6)	LC/MS Neg	5596	305.249	35718	58513808	309012512	76416712	201931152	83218824	98940240	251454368	296714912	588264640	185594400	519973856	73401296	272534688	79148904	924359296	739654976	152748128	56329740	189348448	149224176	95277400	527811424	459328032	282798688	519942432	21105116	12017849	17624732	16469151	1142719	101052896	17091816	175033840	11579518	41447516	54311384	43638024	138478976	228747328	32341778	30629964	417555136
1371	arachidonate (20:4n6)	Lipid	Long Chain Polyunsaturated Fatty Acid (n3 and n6)	LC/MS Neg	5535	303.233	1110	39147504	557369152	94530696	437422560	282187072	105803136	426748896	486717856	706347008	264612656	859672064	26109428	514077952	165236672	1101313408	819527296	469802560	29969104	290736032	527489440	161328096	769859456	558830720	545646528	1089278336	32466044	9380640	19126950	10002428	10461828	17236936	47755960	237568688	39057572	114952592	69713552	174480400	407468128	923235328	186771872	28444832	28325028
1373	adrenate (22:4n6)	Lipid	Long Chain Polyunsaturated Fatty Acid (n3 and n6)	LC/MS Neg	5678	331.264	32980	16218452	107212824	23049682	95905880	28331022	29965890	49293600	89159504	156842304	30609624	137248080	12560622	105194704	19369352	278569792	255519168	37265208	14818873	34106312	29798418	31001472	185372640	92121056	86694760	99428648	9611022	5735798	7484261	13505844	2417432	18399626	10979522	34567964	5077456	15072553	25529960	22521314	11638832	79033712	7704523	9528215	17911298
1374	docosapentaenoate (n6 DPA; 22:5n6)	Lipid	Long Chain Polyunsaturated Fatty Acid (n3 and n6)	LC/MS Neg	5624.5	329.249	37478	4258810	37728752	14175067	32763698	13464688	6406398	22137224	30224300	56344468	15794234	76186592	1.28035e+06	99326664	4890228	87372144	89243440	17383992	5627510	21622458	20635938	12082382	39232336	39062928	54453388	35601592	2655370	1.04729e+06	3212939	2249438		1.6137e+06	856755	14511052	842538	3919937	8746545	7403670	9388262	58032532	2502547	437212	1.95375e+06
1375	docosadienoate (22:2n6)	Lipid	Long Chain Polyunsaturated Fatty Acid (n3 and n6)	LC/MS Neg	6034	335.296	32415	3488642	10401982	2451411	9124741	3246689	8722986	9751617	22468304	36243936	7299557	15988396	720469	17397380	8842260	38775356	36953448	3095037	1863368	5841445	2584179	10930703	69802216	19201896	8333892	13138434	46878	375792	532900	539374		2065131	48813	15444607	40160	1316544	7.72542e+06	1198030	257307	5010162	316955		186714
1377	mead acid (20:3n9)	Lipid	Long Chain Polyunsaturated Fatty Acid (n3 and n6)	LC/MS Neg	5650	305.249	35174	7.53057e+06		4557302	22975776								3572445								6.13825e+06	6.68013e+06					71625048	395707	46849380	58012888	1501922	12234420	30313934		1671991		20877676	25378276		236265616
1421	PAHSA (16:0/OH-18:0)	Lipid	Fatty Acid Hydroxyl Fatty Acid	LC/MS Pos Late	3411	556.53	52622	20470986	1536373	4397646	5862725	1549821	47031996	25210088	2336822	20462032	3653110		19217072	1921326	57611044		615408	89643	10718077	1128980	168030	29843456	50791980	10697570	8678670	228188	3.02932e+06	1374856	1.96802e+06	1820930	4287050	16535473	8268612	5075208	19174224	9025437	7795104	5246755	15108787	3277719	6550491	243377	12915451
1422	LAHSA (18:2/OH-18:0)*	Lipid	Fatty Acid Hydroxyl Fatty Acid	LC/MS Pos Late	2936	580.53	57390	313990144	37976016	5019525	104508536	25487658	190581472	284179296	45327976	186644272	47770464	3200173	85479072	56083060	226834048	2691658	20326458	6488237	28573838	44232176	7318129	429816640	610502464	99882296	114871168	7921915	9421613	14350393	13257639	17921768	38526496	152712544	42376652	106259464	142128848	82547152	96146752	106907456	123334976	50229640	142101568	9198387	170672064
1423	OAHSA (18:1/OH-18:0)	Lipid	Fatty Acid Hydroxyl Fatty Acid	LC/MS Pos Late	3384	582.546	57389	329992192	31367262	5849026	96767840	18941806	301813440	295177792	38798548	277111456	93989320	2509823	89002688	53885016	308753056	2753518	25443564	4290624	95046784	53090608	6707660	451628288	500604960	161897184	142888560	6501118	12965091	17289920	18625706	23155092	55459672	136322080	92534552	85840336	97268384	65565784	93579464	85015784	128214560	52044264	109278832	10338682	84254128
1424	isocaproate (i6:0)	Lipid	Fatty Acid, Branched	LC/MS Neg	2570	115.076	22273																				295646																						11365266
1430	(12 or 13)-methylmyristate (a15:0 or i15:0)	Lipid	Fatty Acid, Branched	LC/MS Neg	5499	241.217	38293	2659541	16482779	2.01215e+06	5685129	3035048	68668768	195329344	152983344	163198368	103876024	74735720	4565719	36507532	30852390	91078128	38572752	15407174	10545844	10074400	2105413	15719088	320622272	31090736	39555196	9817720	136448336	68432440	37767656	2692683	1.00705e+06	58568748	17529362	6966748	15710786	128809368	2.21888e+06	12788466	3400592	17758092	4417548	915092	101336184
1433	(14 or 15)-methylpalmitate (a17:0 or i17:0)	Lipid	Fatty Acid, Branched	LC/MS Neg	5695	269.249	38768	8302749	53801524	34945892	76453200	25080058	166500432	128909128	204191504	288185344	50202928	157699984	10557957	131885600	485766912	180589296	122450008	44058328	30936346	36789236	11752921	107193288	124812464	155676976	76507168	78724584	3627243	8787157	3517173	5353814	1118588	4789647	4024971	44607392	2190616	16741304	16979936	9355586	6706706	52982868	5395511	1760382	6244256
1437	(16 or 17)-methylstearate (a19:0 or i19:0)	Lipid	Fatty Acid, Branched	LC/MS Neg	5993	297.28	38296	288445	655420	771754	1133034	800987	3290745	1839550	3705899	8789899	872074	2622809	248864	2318804	15571056	2970022	3060815	805695	987449	617998	564700	1808619	5720190	1793282	1195208	1490846	99355	220995	142338	213552	58554	179268	122790	1221774	92131	405248	692537	163691	262790	798896	174460	41591	205277
1443	pristanate	Lipid	Fatty Acid, Branched	LC/MS Neg	5773	297.28	38271		104003		257426		280039			166807		263092	55215			847730	92780			207754				290968	142806	57993		60051	47088				37314	96196	77452	49850		132141		303306	56676	104846	86529
1454	glutarate (C5-DC)	Lipid	Fatty Acid, Dicarboxylate	LC/MS Polar	2900	131.035	396	1.65132e+06	452469	14919145	321644	480532	129956	260760	312477		2655213	618983	35705928	402707	310919	630672	424641	473802	447061	349075	1.95953e+06	1.32692e+06	180578		509895	486047	17164434	2.24941e+06	12621042	43542024	3.69115e+06	19082332	7134015	944460	11888428	35293148	868421	1.35547e+06	721052	2.09713e+06	4374938	11846760	34507392
1458	2-hydroxyglutarate	Lipid	Fatty Acid, Dicarboxylate	LC/MS Pos Early	958	166.071	52294	233461472	71432912	82859144	91907696	126173872	110802144	125799888	26540548	54846996	114000008	20507848	2918829	64718104	32066344	7038641	38572768	89386400	214618256	55029912	112015344	82110160	31829250	101049640	83752040	155537744	10702254	214218720	653562048	6.19723e+06	12906149	166249312	172866704	21592052	174182432	259997952	193601184	187702800	93170160	164555472	98797096	230860672	58383868
1460	adipate (C6-DC)	Lipid	Fatty Acid, Dicarboxylate	LC/MS Polar	3000	145.051	21134	389839	243307	846683		1.18232e+06				229213	410385	389855	1.04618e+06		819423	268602		512663	315818	211791					1.52863e+06	380579	1.61627e+06	776410	969524	640326	400558	924216	535289	561047	958371	429684	136335	1380974	714914	626294	748736	874474	668484
1462	2-hydroxyadipate	Lipid	Fatty Acid, Dicarboxylate	LC/MS Polar	3000	161.046	31934	1.33509e+06	1.57951e+06	1.29118e+06	1300766	3.32146e+06		1.33123e+06	362369	356546	1.34777e+06	910936	9637853	502332		488782	2.80713e+06	802473		3.729e+06	858268		1165672	1.26882e+06	2.45406e+06	1.12774e+06	22486482	324360	7714008	9503091	8.33949e+06	12199504	9494763	373654	16551241		2.85084e+06	22350404	12466170	6580610	10034678		8.06308e+06
1463	3-hydroxyadipate*	Lipid	Fatty Acid, Dicarboxylate	LC/MS Polar	3131	161.046	62069	891273	837293	2.34981e+06	666259	11405449	2.19947e+06	1469712	6.41511e+06	1609863	866769	2.05901e+06	10387032		1.4855e+06	1.32671e+06	647964	991922			758830	3.60288e+06	3.48269e+06		7.30592e+06	672028	1.97209e+06	2.93935e+06	8.06513e+06	8370380	1.45694e+06	1.5686e+06	7500813	2473766	2.26149e+06	3775461	2537753	16462445	1217733	5.72153e+06	3772968		4.98329e+06
1468	heptenedioate (C7:1-DC)*	Lipid	Fatty Acid, Dicarboxylate	LC/MS Polar	2816	157.051	61866			636735		4713473	330133	263174	235497	485360		1.09784e+06	725422		2463381	141344		230300	300298			237497			3.81013e+06				592247					905138				572562		358862
1470	suberate (C8-DC)	Lipid	Fatty Acid, Dicarboxylate	LC/MS Polar	2577.6	173.082	15730	716297	119317	1.18402e+06	457524	1128078	140965	357560	327775	280260	539621	504027	3.31627e+06	179922	450769	197691	260062	373614	636181	587031			227806	272669	1.69537e+06	388623	1756027	533485	1946997	1599625	2165696	1926508	833316	742039	1743770	1114634	543311	2261392	663524	1.87787e+06	1.25838e+06	1392119	1.34254e+06
1473	azelate (C9-DC)	Lipid	Fatty Acid, Dicarboxylate	LC/MS Polar	2520	187.098	18362	697412	576996	3001030	476889	1.15113e+06	602204	923974	918509	1.40597e+06	1.36792e+06	871907	14498103	769705	1.10881e+06	1.99768e+06	824534	1.45936e+06	891647	887722	549349	958849	1.42308e+06	744359	1.63529e+06	1.53481e+06	5194138	2841720	3.8313e+06	9445806	8115740	4.71364e+06	2.16579e+06	1.82757e+06	6082735	5.2311e+06	2.03633e+06	5.82757e+06	3.03995e+06	4861754	7.90854e+06	6980162	3448319
1475	sebacate (C10-DC)	Lipid	Fatty Acid, Dicarboxylate	LC/MS Neg	1788	201.113	32398	108456	65047	201177	105999	120557	78282		92405			135041	331934		137630		168727		187592	104675			173242	81877	1151683		296386	170488	357182	243659	405347	408282	196544	253923	301251	200011	57038	802690	237732	309338	124616	358729	312717
1476	undecanedioate (C11-DC)	Lipid	Fatty Acid, Dicarboxylate	LC/MS Neg	2440	215.129	42395	179571	201930	146643	184314	163715	237422	156421	203207	198144	116186	174219	208747	135946	94071	224867	105201	104799	92316	127611	102606	147152	301551	188941	234158	111490	275130	159036	242140	327686	183960	271580	129837	219477	100597	183706	230758	275364	141281	400994	303963	135881	204024
1481	3-hydroxydodecanedioate*	Lipid	Fatty Acid, Dicarboxylate	LC/MS Neg	2252	245.139	62915	54761	109787	87500	74047	350682	78274		46281		38272	75616	298570	24126	72791	77667	116021	197232	213109	46864	53116	37873	36251	31640	748171	44995	145453	65003	201538	191159	249336	291789	80129	100462	237429	53039	112355	248754	127372	326480	119333	422337	214269
1490	octadecanedioate (C18-DC)	Lipid	Fatty Acid, Dicarboxylate	LC/MS Neg	5043	313.238	36754	418391	267847	105536	251008		364671	381183	155096	81999	268583	104773			195042		95958	211165	89299		42474	263114	550930	233325	60402						269830	365237	152760	233470	189666	188190	314843	354688	174505	468640		192608	523875
1500	3-carboxy-4-methyl-5-pentyl-2-furanpropionate (3-CMPFP)**	Lipid	Fatty Acid, Dicarboxylate	LC/MS Neg	4000	267.124	61871											193334				121859											400366			111961	124013	186823	291137		190304			114299					100835
1561	butyrylcarnitine (C4)	Lipid	Fatty Acid Metabolism (also BCAA Metabolism)	LC/MS Pos Early	2860	232.154	32412		1927734			10884552	51582264	354201		1822084			171478	14002469	6288170	9879842			1191858	262958	281407	2283698	1420910	20402582					2923745							753621
1562	butyrylglycine	Lipid	Fatty Acid Metabolism (also BCAA Metabolism)	LC/MS Neg	1470	144.067	31850	129137			109722						204521		3878868	412804				242852		197587	281301		83411		48883	114944	510749			565666	188544		595216		804988	204292		124257	169868	1023518	416416	1682793	836624
1564	propionylcarnitine (C3)	Lipid	Fatty Acid Metabolism (also BCAA Metabolism)	LC/MS Pos Early	2590	218.139	32452	1183223	843420	910028		9476132	67048568	985464	482710	733899		647347	877937	8.35285e+06	11417062	2748134	692637	754706	3056212	813020		5837062	1065802	26396768	879053		656535	1354059	3769726	705266	928285	496728	517460	478813	684362	1335401		1462608	639834	297468	4.18848e+06	980208	1302580
1565	propionylglycine	Lipid	Fatty Acid Metabolism (also BCAA Metabolism)	LC/MS Neg	960	130.051	31932										133478		2522447	112342													419961	232936	358849	2938158	337075	650210	751381	338323	1010694	237351	367185	1300655	1.17012e+06	1300119	1428481	1102613	1070414
1567	methylmalonate (MMA)	Lipid	Fatty Acid Metabolism (also BCAA Metabolism)	LC/MS Polar	3078.4	117.019	1496	7947858	2979329	31103584	4.70093e+06		3.0204e+06			2.12513e+06	5303574		36262716	272873	8.27704e+06				32863438			13153077	5149757	325618	3.90708e+06		139174704	160018768	28830404	6.17604e+06		165272832			28279938	111128232	2373060	84485064	8720354	5711292	2.26081e+06	15602401	15837556
1579	valerylglycine	Lipid	Fatty Acid Metabolism (Acyl Glycine)	LC/MS Neg	2071	158.082	36768	151878		414130	141063								259948		160247	103339		138338	154289	204266					119528	69945	2096328	627462	266314	331658	184554	932385	802310		933685	216118		446535	519140	173766	269105	368231	775503
1587	N-palmitoylglycine	Lipid	Fatty Acid Metabolism (Acyl Glycine)	LC/MS Neg	5580	312.254	42092		239612	1654194		923290	397953	238167	248147	363938	170690		742911	387092	1176714			319596	308963	194235	77535	199109		545079	93636	531823	407647	379023		187981		121032	188098	441878	512096	206899	123575	174476	294871	1255300	87746	134734	469525
1591	N-linoleoylglycine	Lipid	Fatty Acid Metabolism (Acyl Glycine)	LC/MS Neg	5510	336.254	32462		616235	45623		467087			190225			63633	252666	596030			235253	403862		760194	195570			282314	129937	361674						88843	54372	240952	315565			732446	897316	539109	647618	95165	99760
1598	acetylcarnitine (C2)	Lipid	Fatty Acid Metabolism (Acyl Carnitine, Short Chain)	LC/MS Pos Early	2282	204.123	32198			15363239		571012032	1551704192			15710817				484037152	258087856	92295072			40741464			74522048		769451264					116800896	100816144	22719568								19329812		73164016	44139812
1601	hexanoylcarnitine (C6)	Lipid	Fatty Acid Metabolism (Acyl Carnitine, Medium Chain)	LC/MS Pos Early	3358	260.186	32328		3590757			6.29464e+06	20543656	1185859	268304	1489043		600129		5955367	7.99065e+06	3.78718e+06			3057715			6600965	1490298	4313308	157696			4567669		1272961						1280721					5983361	232433
1602	octanoylcarnitine (C8)	Lipid	Fatty Acid Metabolism (Acyl Carnitine, Medium Chain)	LC/MS Pos Late	950	288.217	33936		7769645	52496		9561769	26777116	1758481	1864075	3029079		1683594	72156	10046810	16560743	14135665	161933		3.67306e+06		58535	9903712	2260628	6879540	66861			7320811	120164	1516430						1434175		71294	159625		11618281
1604	decanoylcarnitine (C10)	Lipid	Fatty Acid Metabolism (Acyl Carnitine, Medium Chain)	LC/MS Pos Late	1130	316.248	33941		15695350	258154		14417623	19303688	11843905	4650879	12764292	199118	8828270		30039622	40594560	87758288	5231793	2396073	5356966	84568	1463844	13252421	7265678	20081656	373396	105810		12137442	207780	9358071		73473				2836549		216454	21829964		39114928
1605	laurylcarnitine (C12)	Lipid	Fatty Acid Metabolism (Acyl Carnitine, Medium Chain)	LC/MS Pos Late	1235	344.28	34534	2733404	45666616	6763429	139869	60091152	74669120	39975800	55941920	56511744	4344820	31178244	179368	58368572	92684672	112171984	17198652	30710204	49866144	2.02363e+06	12423129	67491144	32424556	74982720	12806774	4524287	50305	37984212	3240258	17135488	1049218	691648	704798	866401	600408	21478248	2556645	6444650	106636936	2922610	75746872	1152191	175266
1606	myristoylcarnitine (C14)	Lipid	Fatty Acid Metabolism (Acyl Carnitine, Long Chain Saturated)	LC/MS Pos Late	1350	372.311	33952	10173409	29408650	23402200	1163587	40837168	61666652	37335684	58946360	45722584	17531216	30382500	1070357	40511996	71386528	73200168	17493902	31092570	44765736	8995737	14084622	67246120	22813120	58312704	42674696	15988714	830895	23102612	4910824	9712337	5686540	2872990	3873712	12729935	6568107	36635280	5826543	13446583	55872680	14456607	33280886	6974158	1230340
1608	palmitoylcarnitine (C16)	Lipid	Fatty Acid Metabolism (Acyl Carnitine, Long Chain Saturated)	LC/MS Pos Late	1425	400.342	44681	25148016	47056576	126027624	9349246	117433640	72414016	73818608	86478944	32356018	44735508	68380608	19328092	55117556	100101840	73745776	32601092	56132632	61979280	16345490	53579780	108389120	45336984	72209616	81294152	35865616	18119204	44417068	19098712	11917739	40386212	12987569	19642680	43332736	34965848	49549712	36897928	24273668	54550800	41725056	27925152	32152648	20967160
1609	margaroylcarnitine (C17)*	Lipid	Fatty Acid Metabolism (Acyl Carnitine, Long Chain Saturated)	LC/MS Pos Late	1424	414.358	57512	1798862	1988974	10443218	1246041	5484398	5711028	5036841	6.84144e+06	2958900	3.33911e+06	3973512	739571	3511242	7284045	4087998	1485016	4298235	4861249	2488094	2824839	5898396	1.83289e+06	5333099	25375178	2947893	766032	3854157	1638739	555013	318251	1379656	318220	2862572	503940	4532129	1.86112e+06	906428		1795542	298050		535341
1610	stearoylcarnitine (C18)	Lipid	Fatty Acid Metabolism (Acyl Carnitine, Long Chain Saturated)	LC/MS Pos Late	1485	428.373	34409	23330642	14683180	50812812	12860330	30454566	18227288	19739668	26075404	23356916	13726078	18882480	10052048	11656040	26042534	14882250	8688239	18155296	26770114	15956876	23888840	32949778	9697042	24023766	69687584	12139864	4606788	13893045	10259346	2711781	6837607	13067647	5929600	19203104	8667163	13216366	10341617	7.81422e+06	16619423	9645769	3.78959e+06	12255684	8646170
1611	arachidoylcarnitine (C20)*	Lipid	Fatty Acid Metabolism (Acyl Carnitine, Long Chain Saturated)	LC/MS Pos Late	1512	456.405	57513	527416	736763	1721851	418930	1171705	479029	1009943	957221	477294	537178	896736	610404	381513	883715	805320	438495	1477789	1036215	526252	1285794	693145	259551	647744	1194387	635800	585864	610818	633205	338773	328359	501336	373886	884095	417428	797424	406215	336472	579363	435896		483741	602116
1612	behenoylcarnitine (C22)*	Lipid	Fatty Acid Metabolism (Acyl Carnitine, Long Chain Saturated)	LC/MS Pos Late	1561	484.436	57514	273282	238667	765621	196614	478638	245333	613597	384760	221334	297332	173251	414176	128586	334229	402081	222198	725881	505789	213901	1514296	305965	112233	269182	654740	427578	438229	258134	447501	342445	201356	365070	256709	587530	168624	460443	252505	207654	503711	224521	100003	435277	507289
1613	lignoceroylcarnitine (C24)*	Lipid	Fatty Acid Metabolism (Acyl Carnitine, Long Chain Saturated)	LC/MS Pos Late	1603	512.467	57515	618910	363366	1112755	303390	704505	492707	765487	552829	539726	607684	374677	839845	227809	584501	626795		790045	664251	317504	2034762	584642	253938	708082	1243377	920391	593432	463821	861040	402503	340210	527467	305729	1028605	125446	627752	349296	411310	771041	402683	203158	715055	461850
1614	cerotoylcarnitine (C26)*	Lipid	Fatty Acid Metabolism (Acyl Carnitine, Long Chain Saturated)	LC/MS Pos Late	1649	540.499	57516	277666		309693	131862	206910	193847	225682	177150	88433	170003	103941	311850	107985	255883	100660	243791	122345	155490		427979	278745	94672	197091	225156	219637	183547	175850	234820	109062	111291	127127		223403		171164	84911	77544	134564			102787	80714
1621	cis-4-decenoylcarnitine (C10:1)	Lipid	Fatty Acid Metabolism (Acyl Carnitine, Monounsaturated)	LC/MS Pos Late	1057	314.233	38178		14285750			18980776	15424717	7406687	7583112	4438105	308678	8297309	308461	17006970	14366518	35441040	5549534	2759401	10810691		3630417	12994661	8433346	8661780			136484	14822313		8079288		433031				11097400			8437747	233832	27780300
1622	5-dodecenoylcarnitine (C12:1)	Lipid	Fatty Acid Metabolism (Acyl Carnitine, Monounsaturated)	LC/MS Pos Late	1135	342.264	61769		19914170	353809		24813644	18631236	17802196	21596172	15187433	471590	15698720		37939728	33917352	67630152	7259908	3328261	16772258		4150865	19726472	13384647	31162914	775852			8446811	623023	2836582						3070935		1128357	4749706		7920920
1624	myristoleoylcarnitine (C14:1)*	Lipid	Fatty Acid Metabolism (Acyl Carnitine, Monounsaturated)	LC/MS Pos Late	1316	370.295	48182	1428798	47100200	8028124	357359	33865232	46252504	35658692	53829100	38991240	7507933	36709824		96144320	60917072	134486208	41516800	19601666	31999598	2114135	10787155	91900480	59027260	61170524	19160098	3398977	163859	9215080	1823058	3760656	968915	1109910	475037	911696	410210	12910528	1902680	5782141	76000096	4096763	76799880	950229
1625	palmitoleoylcarnitine (C16:1)*	Lipid	Fatty Acid Metabolism (Acyl Carnitine, Monounsaturated)	LC/MS Pos Late	1357	398.326	53223	4143997	25041990	18166736	1959359	55613404	30236476	30164372	43213496	17960924	11689618	30478168	1051999	51307492	46519800	68036160	23324896	23401808	20859224	4662130	19326264	53203028	35651104	50342628	40546064	8950459	662871	15978983	4.00072e+06	5975826	3053406	3869828	4184814	15359781	6303319	16495694	3.83932e+06	9322751	38695216	10619583	26685024	6.43474e+06	1872372
1626	oleoylcarnitine (C18:1)	Lipid	Fatty Acid Metabolism (Acyl Carnitine, Monounsaturated)	LC/MS Pos Late	1423	426.358	35160	44148904	66276716	80227152	21866708	85980504	65903316	77661024	99486624	44980752	69207456	86583680	6277427	79785144	58883232	119155072	61211536	54415292	49538012	31202722	73656144	111791880	90190568	53495452	118177160	35480164	3019896	20196916	9788076	4302475	25716756	15667004	25126942	66815832	25872040	44568204	38501536	32399620	52565600	42004328	55007980	66712144	23235260
1627	eicosenoylcarnitine (C20:1)*	Lipid	Fatty Acid Metabolism (Acyl Carnitine, Monounsaturated)	LC/MS Pos Late	1484	454.389	57519	4263700	1460076	3489054	2.03206e+06	2567244	2198213	2239857	2379641	1679806	1190952	1893878	1853120	1280474	1898432	2333540	1113058	1809625	2546313	2028814	2396238	3095789	2237345	2485376	7687281	1352227	451975	971414	940247	254129	923691	2754168	1469792	4083084	1653643	1862368	1294445	1.68465e+06	3159585	1526287	933386	4585855	1303389
1628	erucoylcarnitine (C22:1)*	Lipid	Fatty Acid Metabolism (Acyl Carnitine, Monounsaturated)	LC/MS Pos Late	1535	482.42	57525	258187	246607	617318	215441	345686	393089	382094	355603	141144	159969	228982	382136	183356	407612	260866	140583	503027	327864	135537	265146	252045	338732	232746	368632	241599	98102	228655	174312	98496		206248	89579	376245	71576	212998	210860			107339		168857	87017
1629	nervonoylcarnitine (C24:1)*	Lipid	Fatty Acid Metabolism (Acyl Carnitine, Monounsaturated)	LC/MS Pos Late	1602	510.452	57531	335989	169586	766933	190385	380756	290613	470090	306611	215946	307196	155081	245728	108716	340608	263509	123741	420767	302266	193577	507629	287833	159289	290573	383117	417492	100205	215353	253612	82714		236335	99597	453646		307063	221626	201981	160395	99676		233034	112695
1630	ximenoylcarnitine (C26:1)*	Lipid	Fatty Acid Metabolism (Acyl Carnitine, Monounsaturated)	LC/MS Pos Late	1607	538.483	57517	200265	71966	262173	87010	158897	156102	196751	121409	89024	124327	84729	186509		183320	144356		135769	102032		279001	169207		161397	188786	216079	73837	108658	140402		54579	136184	78163			114454	50386	89573	121567			137570
1631	linoleoylcarnitine (C18:2)*	Lipid	Fatty Acid Metabolism (Acyl Carnitine, Polyunsaturated)	LC/MS Pos Late	1430	424.342	46223	18915574	52769936	31458356	4290338	65829240	24030628	37064920	91999848	18317736	29577688	51074428	3058805	57694704	33383150	72629240	38295284	24728702	9247435	14089488	26261652	77858440	64024880	39296424	70208328	17601554	551492	9293479	2983911	1098799	7043192	3091141	7576727	39945108	12113815	19704196	16995002	23852024	39712840	21174910	42611840	28926618	8605307
1632	linolenoylcarnitine (C18:3)*	Lipid	Fatty Acid Metabolism (Acyl Carnitine, Polyunsaturated)	LC/MS Pos Late	1310	422.326	57511	2417775	6617380	2605313	292453	9911634	3654198	4563862	7.97637e+06	3072919	2550569	6063196	150144	6007570	4738331	10369155	3797007	3058524	1892811	862290	1843396	6617962	6081723	9003635	8224646	1692467		1201444	329340		333678	298345	667474	3217092	772143	3424994	1170622	2303166	4731804	1508596	6016241	1365557	367987
1633	dihomo-linoleoylcarnitine (C20:2)*	Lipid	Fatty Acid Metabolism (Acyl Carnitine, Polyunsaturated)	LC/MS Pos Late	1436	452.373	57520	1198723	1217643	1941717	914855	3252945	1282794	1382512	2525367	483012	866480	903845	721675	1270490	1109986	1375450	670159	1541253	699557	722359	835134	2105800	1009766	1425088	1727681	1075830	272812	652813	247993	155308	330149	517706	360503	2508152	724915	2295456	1443389	1001343	1133630	1123137	556112	1081142	850959
1634	arachidonoylcarnitine (C20:4)	Lipid	Fatty Acid Metabolism (Acyl Carnitine, Polyunsaturated)	LC/MS Pos Late	1353	448.342	57518	569967	1432722	3.96167e+06	1391731	6302572	1801746	1313147	3060558	540361	2552937	1430884	684649	1826336	2473086	2228359	832190	1632103	1543817	648223	990315	1583982	738853	3079109	2806586	2565165	584055	617434	421597	725061		272374	765683	2179592	1072357	930746	1420714	1052317	1568011	1827668	1061596	1269391	756922
1635	dihomo-linolenoylcarnitine (C20:3n3 or 6)*	Lipid	Fatty Acid Metabolism (Acyl Carnitine, Polyunsaturated)	LC/MS Pos Late	1392	450.358	57521	1115172	957871	3673699	1938227	3867067	1954026	1897322	2680838	720022	1651277	1391195	594837	1065071	2.36218e+06	1551306	686500	1308669	2584952	791924	1070599	1319928	1.00812e+06	3886776	2599046	1998467	352095	787486	311998	130142	218814	483124	1008508	2768568	730548	1697434	1403106	2025299	995498	1237671	386224	1947997	564084
1642	docosahexaenoylcarnitine (C22:6)*	Lipid	Fatty Acid Metabolism (Acyl Carnitine, Polyunsaturated)	LC/MS Pos Late	1349	472.342	57523	657501	805881	7126567	1824048	5483315	2525538	3751736	2086119	413832	2120614	1725586	1783680	2.81946e+06	2810071	6177683	518979	2723569	2863460	995633	2086662	1339436	1819541	1.9964e+06	2599967	6335777	2606718	1490556	1779675	578354	340521	896086	3011289	4220743	2.62781e+06	2527570	4990807	1274259	2344985	2593957	1617729	3274574	2777434
1644	adipoylcarnitine (C6-DC)	Lipid	Fatty Acid Metabolism (Acyl Carnitine, Dicarboxylate)	LC/MS Pos Early	2570	290.16	52988	50384	1069779	741676		10384198	2.99144e+06	1.73e+06	2261307	1943238	277036	4335661		1270522	3667607	626144	619709	1462355	4893167	175290	1404111	1130688	1436511	617051	6666512	1205655		1575333	1267632	1.52975e+06				2334791	563466	2982964		4432563	1746121	330613	1134566	1600269	392893
1650	suberoylcarnitine (C8-DC)	Lipid	Fatty Acid Metabolism (Acyl Carnitine, Dicarboxylate)	LC/MS Pos Early	2964	318.191	52990		1694277	1800815		4965084	7840097	3070421	1.601e+06	1130680	133238	1874493	161154	1623716	4547717	590945	333543	1034022	16785526	408392	741708	1473811	1642349	1495428	1583262	1883086	635257	2368006	712079	2326102			376435	424840	690417	518023	68952	1274025	724742	1092719	802294	323634	1.79734e+06
1653	octadecenedioylcarnitine (C18:1-DC)*	Lipid	Fatty Acid Metabolism (Acyl Carnitine, Dicarboxylate)	LC/MS Pos Late	1180	456.332	61865	81978		535620		312971	134806	116619	79909		120372	58096	595496	121617	464095	84682	41994	115796	315567	57375	78051	121705		180751	191001	57232		117778		167446			259338		897883	47892	131687	437136	347987	196940	563892	232626	275648
1654	(R)-3-hydroxybutyrylcarnitine	Lipid	Fatty Acid Metabolism (Acyl Carnitine, Hydroxy)	LC/MS Pos Early	2400	248.149	43264		264374			783755	5390167	2508612		618646				1118027	2409596	1237531		1.75846e+06	2.05508e+06		353923	1.47943e+06	770497	985718			1205244	3192383		3.94398e+06	4914149	2.95766e+06			3627125	3072729		388399	6506996	805023	5498221	1957924	402058
1655	(S)-3-hydroxybutyrylcarnitine	Lipid	Fatty Acid Metabolism (Acyl Carnitine, Hydroxy)	LC/MS Pos Early	2340	248.149	52984		2825467		238250	2777567	5050753	2543286	1117617	1.40941e+06		1353779		2256987	2469330	3.28077e+06	1149270	4151326	3792517		1922342	1798981	6.57997e+06	2112179	197837	147701		4704830	1041867	6829469		375185	289177			5793088			6942952	449409	10373389	147807
1660	3-hydroxypalmitoylcarnitine	Lipid	Fatty Acid Metabolism (Acyl Carnitine, Hydroxy)	LC/MS Pos Late	1380	416.337	61839	825721	1194635	4.03867e+06	312357	2996640	2239565	3003553	3.30398e+06	1147001	984158	1.58006e+06	538778	1388452	3723192	3130523	1122996	2595936	3151794	597213	1827732	3739540	1717062	3046500	3.80364e+06	1364821	717650	2412599	1144269	1382411	1053172	1000089	1019536	1526080	964183	2310066	496795	918519	2373050	1901038	1395292	847460	696857
1662	deoxycarnitine	Lipid	Carnitine Metabolism	LC/MS Pos Early	2052	146.118	36747	1083570944	772256448	2157461760	1567827968	494491328	23200904	587106752	502367072	689625088	776244032	779582080	3051752960	10192551	414180000	1251374720	625595712	1198698752	1409166080	1426714880	836227264	707427840	246834112	5617125	1059635200	1491486080	2288194816	989100416	1499118080	1934548224	1951453952	2124941824	3004355840	1970001408	1830741504	1015382720	744160064	1414015872	1763582464	2276919808	1654427904	1779534080	3151618304
1663	carnitine	Lipid	Carnitine Metabolism	LC/MS Pos Early	1978	162.112	15500	26107518	13061775	44761928	12690692	19782940	1058550016	11617753	49384424	39146412	6192109	29866024	62394412	671448576	183311168	219416528	50688336	37961564	97235784	37661648	70021952	89088648	41328100	618201536	34050884	45123172	97178600	77316704	381856800	144231744	727437632	100383168	55986128	149089104	44954696	62376720	46486912	54534068	325949472	29563830	253674992	683666432	82402472
1668	3-hydroxybutyrate (BHBA)	Lipid	Ketone Bodies	LC/MS Polar	1444	103.04	542	3.34061e+06	3.16574e+06	4.71192e+06	458395	6200519	4.7461e+06	5.04459e+06	1.98473e+06	1.68419e+06	9711456	1.53934e+06	25198288	3.35772e+06	1.43181e+06	1.13311e+06	467441	3.4541e+06	31833776	3.08749e+06	5718362	2628891	4572361	3811012	3.04902e+06	1.55989e+06		5519096	4.15048e+06	14254484	14287269	3796278	3.5481e+06	1.87092e+06	13900706	17730428	4374653	17805374	5053157	1.28588e+06	12502221	531791	5494356
1669	acetylcholine	Lipid	Neurotransmitter	LC/MS Pos Early	2220	146.118	18790	3147062	477598		40213040		3952982	2801484		1106499	1116739	565599		857104	2807447				17264192	1062203		2319596	751050	1719645	2539434						431513			1116020	871644	6966340	2134111	5090146	1198448	2900040		1329796
1672	palmitoylcholine	Lipid	Fatty Acid Metabolism (Acyl Choline)	LC/MS Pos Late	1482	342.337	52944	82695	729094	266277	239705	2150283	213542	792089	1437412	249463	742623	1187472		305957	742773	1849791	524140	1404487	276070	345117	3292033	907777	685776	529117	999708	342097		161216	136560	99582	401000		68834	209251	175495	283599	293046	315390	243546	607316	91120	142145
1673	oleoylcholine	Lipid	Fatty Acid Metabolism (Acyl Choline)	LC/MS Pos Late	1449	368.352	53260		563080	65841	203613	679932	191502	744368	765839	313762	1087039	990584		146161	531186	2852654	1059146	565311	225821	343221	1486961	959490	814415	198340	448304				88689		261761			47268		254319	85403	388467		233959
1686	4-hydroxybutyrate (GHB)	Lipid	Fatty Acid, Monohydroxy	LC/MS Polar	1765	103.04	34585	1.75751e+06						179450	533374		6741190										1.23914e+06	874333						325266		590701		2.22276e+06		1.5755e+06	464386						1443047		5.9848e+06
1688	2-hydroxyheptanoate*	Lipid	Fatty Acid, Monohydroxy	LC/MS Polar	925	145.087	61827	602383	227331	1.42835e+06	253298	475198	443028	623028	233735	333659	653206	278173	282519	376146	223575	286637	322886	488053	846410	274097	580481	312228	416749	199528	492783	852929	1.04485e+06	887023	945263	437341	1.06026e+06	4494513	162504	541890	561031	2225423	643882	1.10196e+06	422525	498435	506380		261827
1690	2-hydroxydecanoate	Lipid	Fatty Acid, Monohydroxy	LC/MS Neg	4840	187.134	42489	424686	393481	894230	561846	166092	200225	135376	158249	467900	216032	99729	489059	459078	262779	125523		168857	456080	694450	217499	1134550	294302	509731	517836	453550	1843178	234524	516067	799971	746657	1191215	1323586	315598	1169332	606111	190993	1372091	750978	971797	249213	3353508	1059051
1693	2-hydroxypalmitate	Lipid	Fatty Acid, Monohydroxy	LC/MS Neg	5511.2	271.228	35675	620274	869132	844745	1130629	1136323	843585	1882230	2503787	3078492	1365750	2486982	994094	6.89247e+06	2604431	2222173	2.99661e+06	1110600	936844	856644	1.46463e+06	1366458	3.44929e+06	1410007	3.13887e+06	2588924	10460925	433064	570279	844510	512602	496940	685975	1249927	558672	1.44233e+06	761241	666861	861249	1582585	721797	583187	581323
1695	2-hydroxystearate	Lipid	Fatty Acid, Monohydroxy	LC/MS Neg	5695	299.259	17945		1262989	731687		302231	1.70174e+06	1383553	1305045		329679	751774	300805	1249246		864263				559872	595389	1.42278e+06			2941026	1044136	321177	220576	92141.4	217535	134753					464338	610141	209986		2931949			601134
1696	2-hydroxyarachidate*	Lipid	Fatty Acid, Monohydroxy	LC/MS Neg	5990	327.29	61700
1697	2-hydroxybehenate	Lipid	Fatty Acid, Monohydroxy	LC/MS Neg	6384	355.322	57663			522198		370947	1345764	915245	1634563	337775	178069	254271	89454	255792	129199	87308	337996	72904	126076	94654	388245	290743	977437	142773	283027	343600	657169	47615		50419				308983		433867	288770			68681			58674
1699	2-hydroxynervonate*	Lipid	Fatty Acid, Monohydroxy	LC/MS Neg	6345	381.337	61698	87308		501980	28181	538395	2127093	779227	2703146	428881	318844	250832		578077	917055	115205	240191	93442	191914	148339	336704	561452	1299162	213906	306185	325255	1597386	31258					102664	346138		615254	304524		169036	142239	234838		236911
1701	3-hydroxyvalerate	Lipid	Fatty Acid, Monohydroxy	LC/MS Polar	1241	117.056	57548	575978								179083	1.39135e+06		1.05393e+06						2.91856e+06		1.69897e+06		342251				437309	675052		928424	858128	962898	467877		2.58674e+06	1.41071e+06	606735	999566	239205	945290			2358227
1702	3-hydroxyhexanoate	Lipid	Fatty Acid, Monohydroxy	LC/MS Neg	1725	131.071	53230	83709	57111	80955	52055	44721	44409						157418			38944			92407					44353	144927	121805	141269		71632	181039	79080	119948	112713		101868	109300		217214		193817	99962	325049	155868
1703	3-hydroxyoctanoate	Lipid	Fatty Acid, Monohydroxy	LC/MS Neg	3446	159.103	22001		92002	168505		148964					74332								102505			118539		125015	563387	155378	171256			206242		227226			157141	162461		308010	166857	156625	144818	219911	215145
1705	3-hydroxydecanoate	Lipid	Fatty Acid, Monohydroxy	LC/MS Neg	4634.7	187.134	22053					182358	73490	126716					86112			259014	119520	103215	117406			152721			238595		139075			128929	98309	167038	126794		86139	112298	79196	326091	119098	148818	146732	198166	184466
1706	3-hydroxysebacate	Lipid	Fatty Acid, Monohydroxy	LC/MS Polar	2411	217.108	31943	617253	280196	1.48689e+06	664530	11066773	741188	312158	478092	561801	556423	1341500	1.34949e+06	174573	2.18894e+06	525694	472814	889648	1.18671e+06	465097	437763	394871	948679	169994	16204988	293309	1.30932e+06		1.4429e+06	894564	1.06646e+06	1.73271e+06	454647	1.18423e+06	1.82945e+06	1.25665e+06	973562	4.15584e+06	609430	1.39714e+06	499826	1862404	509830
1707	3-hydroxylaurate	Lipid	Fatty Acid, Monohydroxy	LC/MS Neg	5175	215.165	32457	222984	374273	249406	164339	295759	79701	229090	216924	265904	590759	372259	1460142	291210	280746	1210833	406504	358222	519591	318302	253880	280365	500061	229615	434768	404167	432781	173009	381247	696251	334580	667332	640484	359891	517671	255309	188534	1527265	605135	1065426	472490	1106690	799735
1709	3-hydroxypalmitate	Lipid	Fatty Acid, Monohydroxy	LC/MS Neg	5476	271.228	27503	269061	538939	387162	482844	528892	5927520	2385329	4167623	3050017	2.00283e+06	1411589	543230	1.26365e+06	1176299	1271930	709251	1206747	464501	435629	282925	856870	2525030	625160	856215	1055353	6174333	2106525	2.63808e+06	446984	259193	2.92781e+06	800486	697047	691560	10876458	510946	996367	469942	1308389	588192	329307	10432854
1714	5-hydroxyhexanoate	Lipid	Fatty Acid, Monohydroxy	LC/MS Neg	1267	131.071	31938
1719	8-hydroxyoctanoate	Lipid	Fatty Acid, Monohydroxy	LC/MS Neg	2300	159.103	21239	102266	99261	209623		56980			77681			91078	68362		47485	141082				187577	114597	145614	307620				254710	124720		283417	186304	320809		259432	261331	203350	195161	660519	248079	301751	184698	294859	197640
1724	13-HODE + 9-HODE	Lipid	Fatty Acid, Monohydroxy	LC/MS Neg	5275	295.228	37752		6.2569e+06			988498		7941835	4634906		6516631	5773308		7876427	582863	4397644	6395903	7257010		1791640	2476424	1.27003e+06	3896753	5118949		3598706			3738844	6062209	2993674	8463863	2797714	4539718	2245273		2215766	14725569	9558136	25423706	68987120	31528168
1735	10-hydroxystearate	Lipid	Fatty Acid, Monohydroxy	LC/MS Neg	5370	299.259	47123	1268465280	2494392064	299428352	3713050624	238744768	1557612032	1163229824	152347536	5390277120	207045408	94270288	1859491968	980412928	1203829504	80615328	136963040	283475520	476967232	1475596160	156641856	3366361344	4401375232	4442039296	3914172672	652985536	771296512	75662848	320303264	983622080	397454016	1040608320	1524402048	4012575232	846603008	399052416	399379744	971403584	2424281088	3714563584	1622870784	807030912	2176508928
1738	3-hydroxystearate	Lipid	Fatty Acid, Monohydroxy	LC/MS Neg	5674	299.259	52938	892143		693515		967669	1.02686e+06						1.26619e+06	1079513	697188				1.89899e+06	613205	433023	2.33055e+06		1633683	514610		998084	619460	471632	493101	416142	1533350	1020324	5735869	367576	1.30471e+06	901357	549554				934007	1.60831e+06
1747	12,13-DiHOME	Lipid	Fatty Acid, Dihydroxy	LC/MS Neg	5137	313.238	38395		554361		235606	419739		192029	563404	326104	775091	1921168	1785856	258617	364464	515959	907036	109956	266233	500216	234482	358632	479831	301883	250520	144198	371898			696519	3122535	1034261	708005		1172777	658072		643525	2723108		13363806	1.74318e+06
1748	9,10-DiHOME	Lipid	Fatty Acid, Dihydroxy	LC/MS Neg	5180	313.238	38399	375571	741965		249495	211068		241093	391805	227135	1253173	972784	3253400	304025	393722	232016	401605	251411		334145	196807	249605	775104	218158	271816	308691	584061	423876		1274663	4.0381e+06	3009618	1608447	461133	3286825	1353531	73013	2130203	3393834	1132813	15578484	6775780	1714185
1749	2S,3R-dihydroxybutyrate	Lipid	Fatty Acid, Dihydroxy	LC/MS Polar	1660	119.035	62950	4463308	725765	7.79578e+06	816737	12351344	7.61415e+06	4613997	19788856	1.09257e+06	1408439	2027773	1.75422e+06	1001083	13953817	500708	455377	1465167	14523160	840622	719975	158098944	3025619		8352538	1311377	978280	3.22759e+06	4697903	3571409	3.37477e+06	1552693	1580890	1.26227e+06	2192805	6996140	1.14384e+06	43490040	1.98345e+06	2.14683e+06	1932395	2402389	1.22309e+06
1750	2R,3R-dihydroxybutyrate	Lipid	Fatty Acid, Dihydroxy	LC/MS Polar	1543	119.035	63109	672325	1.6423e+06	3022989	1.55216e+06	12257942	1.62107e+06	3.2916e+06	4380974	1855619	3246651	3.90371e+06	2.92398e+06	1.1444e+06	5382709	1.83754e+06	2430324	2.74733e+06	8.101e+06	3593676	2892447		3129288	906267	15072222	2200202	779587	4.3181e+06	3.40288e+06	2.19492e+06	5052401	3.69429e+06	11027689	1.9704e+06	4.21882e+06	7732682	1.34384e+06	27630172	7.66502e+06	5405251	4909838	2707421	3.28226e+06
1752	2,4-dihydroxybutyrate	Lipid	Fatty Acid, Dihydroxy	LC/MS Polar	1793	119.035	62951	56843872	14814085	38797200	11274524	10196006	8313567	20457158	3.47174e+06	3.57763e+06	30109526	4.99938e+06	30734176	1.7176e+06	98982512	749576	3.25956e+06	6.37094e+06	31673188	28244010	6.02564e+06	103795496	6.3199e+06	6.35583e+06	11608604	10175832	54879584	14946858	16715034	18442704	23728628	65831500	54305676	4959255	65528528	70659072	9413752	334202464	16803934	15588318	18204948	330353344	38396236
1753	3,4-dihydroxybutyrate	Lipid	Fatty Acid, Dihydroxy	LC/MS Polar	2204	119.035	62952	4.9206e+06	1.23114e+06	1725147	2.72481e+06	7047516	1232516	1.50369e+06	1.28491e+06	1362952	1.40737e+06	1.15979e+06	4332352	411281	3.08845e+06	462417	271790	1.5143e+06	1865008	679886	865809	4584177	2.2104e+06	2.9882e+06	2909447	1.2269e+06	28415514	10214710	2485998	36939144	17851748	47563692	36801236	3204612	44860280	5.21929e+06	2547890	16367401	26478886	5.53802e+06	22708590	8457926	47225272
1852	oleoyl ethanolamide	Lipid	Endocannabinoid	LC/MS Pos Late	1661	326.305	38102	3093642	1261534	2970711	3231014	1.63523e+06	1570885	2.02021e+06	1726386	2389883	1474135	948595	41290756	694832	2466844	1042841	1647283	1554898	1.79109e+06	1425405	1696075	3005901	1.72585e+06	2451629	2534619	3210066	19044554	7.62999e+06	2926348	56565668	27638012	12160519	20298280	9442226	30633796	5547998	7982422	9257711	60148064	25650248	134347616	7666919	17129720
1855	palmitoyl ethanolamide	Lipid	Endocannabinoid	LC/MS Pos Late	1643	300.29	38165	7796128	2707022	7065043	5381204	4286533	3600444	4763015	3831533	5512991	2929222	2375494	89232456	1559347	6652584	2373242	2245288	3873253	4106061	2391393	3961939	5032423	3147869	3961240	4667191	6193511	33026526	14501406	5.42138e+06	130948552	56530008	17702276	29509356	19404810	33407984	12074803	19208004	20365344	102809112	53179552	46094552	12794434	27247976
1856	stearoyl ethanolamide	Lipid	Endocannabinoid	LC/MS Pos Late	1787	328.321	38625	4903627	1210997	11575761	4649642	2618578	3.99361e+06	2470751	2184891	2740296	1718646	937547	30418636	886775	3787186	1627235	1725686	1.82519e+06	4014913	1473988	2235791	2971187	1.63986e+06	2601769	2757866	3.89051e+06	33561252	15480466	7147190	36446928	11265918	12830465	22417806	5.89193e+06	15123512	8833605	9202829	6.43228e+06	18541248	23141242	4563921	6915467	20990252
1860	arachidonoyl ethanolamide	Lipid	Endocannabinoid	LC/MS Pos Late	1535	348.29	32463	129359	94501	97874	74704	81146	60953	165025	134196	119683		53820	250368	58012	85442		109623	249082	59837	50050	151490	110369		122520	161698	136254	352552	77959	123868	113938	70943	625437	802088	101620	656557	573507		199112	269608	1150463	138641	90815	570515
1865	N-oleoyltaurine	Lipid	Endocannabinoid	LC/MS Neg	5610	388.253	39732		372124	990173		376832	247307	261213			181106	591893	328630	455947		472470		279710	440985	431875	511339	242383		362806	241992	1810990				1071109			385888	284592		246936	84677	439036	106146	248540	232288	819686	2320605
1867	N-palmitoyltaurine	Lipid	Endocannabinoid	LC/MS Neg	5560	362.237	39835			2917297		174738	272434	131730		337486			526737		448043				797745		84672			268620		662526		168284	73086	466216			150815			133251		71564		355978		144984	1145315
1872	hexanoyltaurine	Lipid	Endocannabinoid	LC/MS Neg	3040	222.081	63224	46721	77958	297532		83259	93768	49937	37314		47621	22169						86732	46227		51805	57266	47843											28730						33016
1874	linoleoyl ethanolamide	Lipid	Endocannabinoid	LC/MS Neg	6150	322.275	52608		159216	122305	126865	157776	105000	139608	283240	358640		163450	21159804	107508	195742	157927	206925	139454	25659	132840	147043	98683	232356	205243	190181	392911	291056	85111	82542	23215886	1208681	84110	203594	5857928	4201522	464374	5971661	1962663	62594364	15385792	160981680	76608	326289
1875	linolenoyl ethanolamide	Lipid	Endocannabinoid	LC/MS Pos Late	1488	322.274	62746									131992			12972079							420794			198666		366560	46873	457965			11539005	7663650	463891	134801	2553572	2659589		2095373	1898424	35690700	5054693	22107088	177853	408305
1876	arachidoyl ethanolamide (20:0)*	Lipid	Endocannabinoid	LC/MS Pos Late	1941	356.352	57532	97078		158045	86412								948717						55186	39782					62997		329443	175881	108386	1787012	389857	153226	228624	164253	396386	199382	240797	182749	702322	699868	188405	105430	265372
1877	behenoyl ethanolamide (22:0)*	Lipid	Endocannabinoid	LC/MS Pos Late	2164	384.384	57534	79706			77650								1499832														157006	106258	67715	3.2655e+06	612745		93319	340295	412749	159800	304612	212237	1322684	906297	368674	31851	80703
1880	lignoceroyl ethanolamide (24:0)*	Lipid	Endocannabinoid	LC/MS Pos Late	2445	412.415	57535	177330			139585		39779			79710	41781		1404975							46596		74452			139041		193374	154000	85204	2150147	475546	131888	86278	233046	224642	130807	239496	213445	957451	568126	332800		76381
1882	palmitoleoyl ethanolamide*	Lipid	Endocannabinoid	LC/MS Pos Late	1546	298.274	57541	185641	107352	171580	152473	144940	71776	131400	77940	186160	136556		1012510	62258	187563		115592		130494	86238		144272	185009	132760	147074	130881	222064	331043	102391	610777	381836	487134	655607	242073	493613	119330	178566	202804	1009844	374679	2030780	400089	679817
1887	N-oleoylserine	Lipid	Endocannabinoid	LC/MS Neg	5600	368.281	57664		108821	138964		87363	164438		191623	214754	61688			496251		272738	236047	120530	202307	121220	98846	288636		221186	64549	212894	106577	29938		179955			204038		139770	93773	77297	132353	462602	144554	384234		110104
1892	myo-inositol	Lipid	Inositol Metabolism	LC/MS Polar	3506.3	225.062	1124	42750800	4.53078e+06	1435175552	232704912	8196798	1617374976	152785776	117694416	304202272	3.66347e+06	164756976	23537076	1.1396e+06	356580960	467590208	340647296	11856668	1101613824	257098480	143870256	447979488	429274368	6051683	391772800	6020749	1.95013e+06	5.24091e+06	2.95341e+06	445347	33482954	19402826	4113599	3.44204e+06	21840132	518344416	7005862	255992080	199530176	4.07129e+06	87254544	1.88985e+06	560868
1893	chiro-inositol	Lipid	Inositol Metabolism	LC/MS Polar	3191.2	225.062	37112	1891393	1.35199e+06	2.96717e+06	1.16171e+06		828902	500124			1.96731e+06	170685	10514644	748463		904191	726688	875682	1.21874e+06	358296	1.60024e+06		406960	513541		253744		764185	1.08861e+06	652653	4.16963e+06	847988	631660	826380	936907	3584393	1.08554e+06	2.03172e+06	4980380	5216060	5734632	603297	799673
1921	choline	Lipid	Phospholipid Metabolism	LC/MS Pos Early	1961	104.107	15506	196646752	894210368	1165707648	759231360	1038691904	756525248	1257643904	731532416	415278304	859123776	860655872	76438896	424970848	757567808	580971008	787419904	1113790848	824848000	505254720	724393728	1049295744	766163648	338092352	831165440	985149184	102069120	325085504	613650240	41201940	435898912	418958432	288900640	448299168	640384000	761158400	291415264	545809728	284419136	303410752	169802032	227731936	155422912
1922	choline phosphate	Lipid	Phospholipid Metabolism	LC/MS Pos Early	700	184.073	34396	1154936	993825		621090	153291	1.87281e+06	753880	2093456	820689	3.17858e+06	919563	540443	867334	6589709	3623907	795091	174088	869206			786539	1295322	378085				701146	144662			610985		697085			3.17932e+06				455482
1925	glycerophosphorylcholine (GPC)	Lipid	Phospholipid Metabolism	LC/MS Pos Early	672	258.11	15990	792397	3428846	102368864	4520362	2.6783e+06	30249586	14515893	6468843	2568909	3.27143e+06	10182683		407930	44168300	19888206	303596	12238465		2381276	8364876	10080937	11529247	11682874	2953980	4921088		61062056	5310604		5816603	3170592	6663882	4283335		12677175	9291830	11081824	2364557	661238	1226616	1152871
1929	glycerophosphoethanolamine	Lipid	Phospholipid Metabolism	LC/MS Pos Early	659	216.063	37455	876389	2888468	9993402	345279	1606302	11137938	7205976	1765491	1549078	1597909	10380790	1569694	362494	7125203	16869548	562388	8854996	631940	3364512	7795510	1460488	2527404	1412865	1422544	2400100	4.12041e+06	15700576	11242872	4267537	1975482	6843873	4376242	1206929	933426	3868146	613851	9789694	5324523	656476	5878114	3.99783e+06	3967885
1930	glycerophosphoserine*	Lipid	Phospholipid Metabolism	LC/MS Pos Early	577	260.053	57404			1655418	278998	253826	958179	519006	761600	289647	1156524	179174		146834	1135072	184142		175263		120790	227398	345938	698942	590543	218761	245949	356245	5535036	1152168	218583	403329	1503091	421681		361202	1232989		1907561	424900		445900	269872	291178
1931	glycerophosphoinositol*	Lipid	Phospholipid Metabolism	LC/MS Pos Early	516	335.074	52307	43274		84695	35503		74266	77797	32723						571971									48993				476934	214847		278415	233310	292631	47101	171003	226360		352739	216723		270920	129638	62636
1932	trimethylamine N-oxide	Lipid	Phospholipid Metabolism	LC/MS Pos Early	2100	76.0757	40406	1082706	1.96671e+06	399827	1568115	10358547	5048488	30128784	18905002	4802266	13758968	11140692	25174658	2240173	2353558	5381892	10831243	10179844	13013172	760635	6236321	6024963	27284218	978354	8625884	2614692	24539896	49049620	13614841	3271707	4528258	58250116	13734923	6125169	12894925	44766768	2939088	1992224	8487039	8631459	3328197	7747553	10160395
1966	1,2-dipalmitoyl-GPC (16:0/16:0)	Lipid	Phosphatidylcholine (PC)	LC/MS Pos Late	2365	734.569	19130	1264885	2339671	3651308	730104	19149372	775113	13080145	14817310	2382510	10769944	14597930	166443	2235307	5650000	14812118	1523427	8838420	4359841	5.16451e+06	10321301	8.11979e+06	4290666	1538646	5.83705e+06	9916813	136333	2205495	1715046		2582123		188217		271499	5.93548e+06	2722316	667000		125720	95872	204700
1967	1-palmitoyl-2-palmitoleoyl-GPC (16:0/16:1)*	Lipid	Phosphatidylcholine (PC)	LC/MS Pos Late	2160	732.554	52470			137382		1049787		734316	833195		582978	875150		45391	256654	908095		313559	122152	227562	497498	248479	165999		201865	614823										181903	226814
1968	1-palmitoyl-2-stearoyl-GPC (16:0/18:0)	Lipid	Phosphatidylcholine (PC)	LC/MS Pos Late	2653	762.601	52616		573947	527427	103627	2612885		2258346	2759323	292063	1.95821e+06	2.77784e+06		364035	295917	2617163	393301	1610572	364793	1154804	1713321	802287	932946	145495	857091	1789870		310296	213319		71929			234079		1192790	405958
1970	1-palmitoyl-2-oleoyl-GPC (16:0/18:1)	Lipid	Phosphatidylcholine (PC)	LC/MS Pos Late	2358	760.585	52461	714309	1315219	1963046	620615	17097066	482567	11241465	11980012	848286	7792141	13646046	165087	1300221	4538729	14639209	1050319	5562384	2467064	3322327	10920550	5066438	3580671	702532	3393835	6902686	221080	742993	666599	74985	693449	355653	175450	664959	165502	2668205	2494668	831819	227643	146817	257977	257828	65473
2090	1-palmitoyl-2-oleoyl-GPE (16:0/18:1)	Lipid	Phosphatidylethanolamine (PE)	LC/MS Pos Late	2509	718.538	19263		240897			139589		1095563	144613		292407	2283578		109209		703430	1707133	768694		209197	640803	195838	422811		134002	84155								223444		333082					906961	98424
2261	1-palmitoyl-GPC (16:0)	Lipid	Lysophospholipid	LC/MS Pos Late	1525	496.34	33955	4290750	17808894	60979888	5821548	102131400	5094703	173745936	112262064	3392874	33598620	289191456	600446	7312469	65139748	269768960	6356124	266927120	26679512	23853244	221630992	23452834	19548762	17384172	58867060	124337944	485634	6538336	7483280	2042487	3.05642e+06	5564537	1148515	12818318	11112518	21195196	22129044	6059713	1863934	1879666	7224227	2981231	417960
2262	2-palmitoyl-GPC (16:0)*	Lipid	Lysophospholipid	LC/MS Neg	6215	570.341	35253		286675	1077579	49746	1403102	80279	2547722	1790382	99127	326734	5774949		166312	803780	6.01449e+06	138938	3853535	339763	450512	3146242	188240	537885	215652	739821	3402923								212068	80279	257389	365760				112272
2270	1-stearoyl-GPC (18:0)	Lipid	Lysophospholipid	LC/MS Pos Late	1606	524.371	33961	2229995	10210101	33730040	5973216	32948036	3.0856e+06	51680512	33313072	3559005	14516917	83144464	306547	2480231	27563030	93761920	3.41703e+06	87583160	10422828	17132864	77817264	13162938	9911903	10016429	24882296	40450784	355993	2929936	5097265	916376	2334232	3716534	764398	7402973	1149582	12926311	7198915	3448529	4998529	3750463	1.52007e+06	1.84835e+06	413860
2272	1-oleoyl-GPC (18:1)	Lipid	Lysophospholipid	LC/MS Pos Late	1540	522.355	48258	133582	728398	2482043	165726	2116514	224561	6208178	4587018	215336	1157128	16148431		181600	3688066	24328280	255279	9341979	778254	1764924	7418596	455897	738707	384354	1554204	3481572		161526	84767		78709	140781		604033	2779389	606869	548275	505631		79246	4055263	310061
2275	1-linoleoyl-GPC (18:2)	Lipid	Lysophospholipid	LC/MS Pos Late	1465	520.34	34419		87248	53860		176237		477280	709304	46647	97702	1735820			408247	3262216		1005772		320473	719672		122628		128757	360757								78363	2273913	64220		82063			2785149	85741
2315	1-palmitoyl-GPE (16:0)	Lipid	Lysophospholipid	LC/MS Pos Late	1544	454.293	35631	182129	4015343	527760	596649	10250255	10601368	57532156	44323060	5826739	28504424	64464256	5115428	5977633	5671300	45528428	35640652	31361532	5541731	10691244	23293256	11640985	12788279	1693408	15814414	5599502	12102761	16449205	16460410	13584773	1380854	26873084	8920365	20372444	1905559	43954340	2828683	6408834	6102011	3895971	26261836	12616987	11257490
2322	1-stearoyl-GPE (18:0)	Lipid	Lysophospholipid	LC/MS Pos Late	1626	482.324	42398	287534	1375104	2392911	849628	1024858	260625	3361003	1868321	469131	2143496	10691940	145681	248568	3659036	16436921	825697	6550056	872240	3.17668e+06	8780690	604886	896500	609533	1125858	1754925	132768	351146	572635	305194	642360	692552	406747	654811		859670	268968	1154679	1282182	846204	796368	592815	224462
2323	2-stearoyl-GPE (18:0)*	Lipid	Lysophospholipid	LC/MS Neg	6350	480.31	41220		166965	265514	65653	116119		414198	380859		127829	1659379			374035	2529343		821583	68644	309739	889481		156704	44085	82707	408855												39672	106800	79060
2324	1-oleoyl-GPE (18:1)	Lipid	Lysophospholipid	LC/MS Pos Late	1554	480.308	35628		478293	74800		306417		2997400	1431651	283464	973923	5486687	440929	806164	439116	6878004	1623815	2424571	290441	1996703	2205500	768786	466244	352577	836993	531741	203923	311391	269537	1709582	357184	963521	185593	2205811	245567	1261656	206148	226854	200583	429604	12228355	1166798
2326	1-linoleoyl-GPE (18:2)*	Lipid	Lysophospholipid	LC/MS Pos Late	1482	478.293	36600							175471	104716			529174				349229	170221	143882			153180									68935	355412	40657		57472	440534				402028		18351984
2352	1-palmitoyl-GPS (16:0)*	Lipid	Lysophospholipid	LC/MS Neg	5572	496.268	46130			93786		1.0456e+06	1062807	2260504	2890538	702788	1115421	2.09326e+06		923635		1498639		543481	219604	221107	574955				1347129	1270880	191364	466103	275400	127808		446870	533221		139152	1327420	221855	369029			525869	148346	184057
2353	1-stearoyl-GPS (18:0)*	Lipid	Lysophospholipid	LC/MS Neg	5800	524.299	45966	887639	18842194	14696785	7282665	79092632	6625645	36779496	81379712	41777444	29356168	58835368	520392	42277952	26291572	53472360	12164818	29903792	9194848	21355060	34924900	9555944	34388080	10059477	30647130	52575328	665317	2625902	3.01792e+06	813804	1219085	610841	1207756	17690404	646889	6582048	13699272	2296007	4966372	1649114	5350094	1795097	546044
2359	1-palmitoyl-GPG (16:0)*	Lipid	Lysophospholipid	LC/MS Neg	5570	483.273	45970	80484	3.06456e+06	447032	687503	3.52993e+06	146535	2368059	14223591	2845770	487189	26834708	932903	4734640	1464585	36309748	40632188	9702468	1170880	4297416	13599774	3199391	4957409	2020912	4413289	15287373	209019	1417680	895010	1.47071e+06	147785	173776	1403338	2532312	1666663	6383587	868650	1.0465e+06	2954637	1066778	9269669	2714858	1311708
2361	1-stearoyl-GPG (18:0)	Lipid	Lysophospholipid	LC/MS Neg	5816	511.304	34437		611167	229139	185213	2516820	93136	570787	1156417	584958		1716396		852069	672816	1535583	978458	2876985	255142	927989	2514399	197375	326495	589764	365890	2742288		63423	235452	60420		52366	141767	409067	227641	430965	142289	325001	1031394	535996	1221904	468429	168155
2363	1-oleoyl-GPG (18:1)*	Lipid	Lysophospholipid	LC/MS Neg	5610	509.288	45968		2931180	647201	6579839	7058533	431082		1208914			5991511		2975307	13586135	7.14412e+06	3.15614e+06	4217945	907879	3299473	7.22e+06	933986		1729169	3483233	6832530			610916	1270711		475173	1131444	3022687	2594894	1564228	5521128	2166980	3400856	807483	3651934	1544952	1808276
2365	1-linoleoyl-GPG (18:2)*	Lipid	Lysophospholipid	LC/MS Neg	5516	507.273	54885		1178476	72987	131815	1783769		213372	983771	267881		11955308		1936547	432801	9474950	1473195	2137864	89047	458996	2399614	53356		150452	930113	1262071								126420		99341	124066	114366	520140	438046	1211967	190907
2366	1-palmitoyl-GPI (16:0)	Lipid	Lysophospholipid	LC/MS Neg	5564	571.289	35305		3789124	52313			103997	2635433	2.03452e+06	650606	75994	12554519			3912421	8569109	4911678	1366004	337139	303722	585903			159567	551943		313917	155856	996707	601345	190283	98417		523589	131813	575356	357109	521070	7931693	144961	5817591	145077
2369	1-stearoyl-GPI (18:0)	Lipid	Lysophospholipid	LC/MS Neg	5794	599.32	19324	730443	15302572	455366	821228	344119	1340941	8815594	7502762	9452103	907315	20513128	210519	412958	14933562	25556546	19945778	5494101	2559268	2714991	3049796	488996	3049402	1851108	3207772	757819	1201707	566261	419059	1.57863e+06	491581	41581	283203	1990425	271535	1826269	1476299	2392448	21795568	922030	4404865	981303	673827
2371	1-oleoyl-GPI (18:1)	Lipid	Lysophospholipid	LC/MS Neg	5599	597.305	36602		2163146					180993	579517			4189544				7154659	2515644	230881		144217	144255	700336												76010				852520	949860		760215
2480	1-(1-enyl-palmitoyl)-GPE (P-16:0)*	Lipid	Lysoplasmalogen	LC/MS Pos Late	1558	438.298	39270	474706	907524	675722	114584	881552	100756	4237985	717872		1061965	6417201	353249	152099	937857	14968556	280004	6906546	111317	2200403	6.03348e+06	271285	655489	447009	531014	1887992	673496	268431	504564	2116373	559997	880343	1201449	120885	157511	331996	212975	885643	719301	165320	3324946	1.75132e+06	912514
2482	1-(1-enyl-oleoyl)-GPE (P-18:1)*	Lipid	Lysoplasmalogen	LC/MS Pos Late	1566	464.314	44621		138472	309972		158859		595433	202698		246537	1781614		63545	172793	5759630		1231653		440990	1454341		351130	162401	66170	292636	133128		162484	2139626	181741	244717	185358				154936	133817			1950542	312109	98149
2484	1-(1-enyl-stearoyl)-GPE (P-18:0)*	Lipid	Lysoplasmalogen	LC/MS Pos Late	1649	466.329	39271	266262	3291088	3141650	537551	1942056	711051	7057787	1598167	520687	1715100	12507600	342091	361955	7579782	18485636	903844	13290132	672501	3777142	11314884	762880	1256267	1135415	1408415	3511863	183160	566708	573414	875758	1403439	593692	1528588	390136	396735	1071375	345282	1212412	3722037	626521	1898359	1009693	804468
2487	glycerol	Lipid	Glycerolipid Metabolism	LC/MS Neg	758	91.0401	15122	7639026	50765984	26974132	3006393	5754196	20521100	15832488	10317113	47992152	19300218	49484884		14706103	56641112	124796832	12004389	11249509	18383262	3727464	4.10151e+06	27449648	51651512	12352698	9655765	9027333	10380731	3.45403e+06	6.75079e+06	485708	9448982	13325301	7971670		12805840	16478059	6585693	67430912	10032397	14658088	21747608	4.09031e+06	12895087
2488	glycerol 3-phosphate	Lipid	Glycerolipid Metabolism	LC/MS Pos Early	580	173.021	43847	49183	65358			40379	53431	320265	72883	38304	90473	175867	66035		144971	175277	59570	720977		40499	267306	56177	30537	171406	61878	69835	84136	68927	193478	36252	46835	75924	107413	33883	118261	127545		123461	363196	34501	298813	135941	146246
2493	glycerophosphoglycerol	Lipid	Glycerolipid Metabolism	LC/MS Pos Early	520	247.058	48857	412255	342674	1069238	943738	1469830	2173922	538459	266275	194067	73441	84030	2524768	1243789	785393	130655		7096589	681580	1103995	4.04988e+06	1125496	142167	2510051	235424	3790027	4103366	4743466	8439979	2728048	1781761	2466496	8056254	333344	5430327	7921395	582437	6.08853e+06	2558469	758516	4838836	7730190	9896960
2494	1-myristoylglycerol (14:0)	Lipid	Monoacylglycerol	LC/MS Neg	6353.3	227.202	35625	454906	8882770	167543	347952	2435953	381326	2307414	16885018	26471230	14859461	75023896	474745	26586848	5062619	234871232	12876282	1335094	692481	1158246	1082251	372232	11145293	498230	549252	837423	254740	253946	885070	332752	172039	216478	506818	392836	419549	1310180	7366566	2388823	832143	1695499	543024	540085	263116
2496	1-pentadecanoylglycerol (15:0)	Lipid	Monoacylglycerol	LC/MS Neg	6200	241.217	47898		799444			368580	521277	3328682	2608112	2090003	2066738	6647448	87230	1891568	859640	8045596	859892	388325	206302	168095	161552	176175	2621964	163950	694018	200354	392199	911246	1813761			388082	248091	169798	97111	2155317	120672	541938		159709			331695
2497	1-palmitoylglycerol (16:0)	Lipid	Monoacylglycerol	LC/MS Neg	6550	255.233	21127	6987801	471235808	4013071	18458410	179265792	10767893	80225344	230279792	458954912	165754928	1855404160	7710622	960140928	94849920	3836994560	597813760	71917416	29326268	45252044	136268096	9931337	1338729600	13198727	31786882	244444752	3021947	5440791	22058132	2783041	2087200	2576873	4647972	11411693	3560464	27265336	110929104	33621812	7465473	66467952	10805416	12666353	6987705
2498	1-palmitoleoylglycerol (16:1)*	Lipid	Monoacylglycerol	LC/MS Neg	6094	253.217	52431		1910224			864911		491530	3797353	6086270	1999707	19423992		15674365	506648	45491104	4611120	203387	141003		635517		19980924						163797							129113	1687911	331111		169197	431921	199651
2499	1-margaroylglycerol (17:0)	Lipid	Monoacylglycerol	LC/MS Neg	6571	269.249	34391		1558608			892374		580450	1240652	2394971	922383	3659760		2052455	571181	11209762	1281804	606099	220658	219824	415130	404068	2839614		368751	1011779										190254	357080	162678		380976	177768
2501	1-oleoylglycerol (18:1)	Lipid	Monoacylglycerol	LC/MS Neg	6650	281.249	21184	1658249	69810552	520833	2833902	24017600	3329329	15594070	42940640	124309352	54509580	203015248	1935790	118376400	9617474	705676544	141937472	10284981	5845061	14848661	15803437	1863818	342794112	4133927	2962039	8832923	701977	654718	1608416	1419379	796331		1484068	3079366	935322	22210912	26604840	10105417	2799665	25755316	140825808	9411434	994337
2502	1-linoleoylglycerol (18:2)	Lipid	Monoacylglycerol	LC/MS Neg	6477	279.233	27447	415514	20371364		266148	5514126	455738	5935162	21418716	30180846	10995885	98474600	360519	47313056	2258706	181230464	36633904	3193420	961842	2180339	2846586		137576848	386078	698575	365613			636695		216637		133155		284893	3956133	10387944	3444665	429532	3004617	87149680	1305581
2507	1-dihomo-linolenylglycerol (20:3)	Lipid	Monoacylglycerol	LC/MS Neg	6400	305.249	48341	68730	937943			414362	119060	827254	864363	1972761	839263	3753580		1522318	360000	7928360	1099248	393668	194886	307426	390967		2712910	215088		211817										59742	348816	82244				46318
2511	1-docosahexaenoylglycerol (22:6)	Lipid	Monoacylglycerol	LC/MS Neg	6150	309.222	35153		131563			68029		163804	474923	1249315	323851	2025554		1.5335e+06	72645	12408490	424720						8688040														433470	61050
2512	2-myristoylglycerol (14:0)	Lipid	Monoacylglycerol	LC/MS Neg	6230	227.202	34383		2179169			466085		555294	4373106	2889889	2994938	15746583		6083332	1454255	18934188	1359654	198463		236359	134239		1500165	191737	166602										143671	284864	1558867	435214		329788
2513	2-palmitoylglycerol (16:0)	Lipid	Monoacylglycerol	LC/MS Neg	6400	255.233	33419	1292962	75804256		2748848	21893314	1160735	17446780	41802084	46857800	25829208	260749504	1237120	124659808	13626084	351620992	38324248	8527970	2836641	4595472	10862711	1226985	134707488	3900291	4396451	16960476		902771	2728570				1.03993e+06	1152092	960276	1.97324e+06	19481980	6770010	1447984	8735587	1970828	1012375
2516	2-oleoylglycerol (18:1)	Lipid	Monoacylglycerol	LC/MS Neg	6500	281.249	21232	346022	19437836		793069	4203400	1019356	2355161	12873238	20444454	9058198	79468024	757447	55556768	4836544	117018304	30833288	2292811	876672	3708032	3305423		103293784	1243531		2696371			555200				517345	546585	373111	9771223	7880741	2.41067e+06	1071944	4612932	48521440	850924
2517	2-linoleoylglycerol (18:2)	Lipid	Monoacylglycerol	LC/MS Neg	6250	279.233	32506		3459932			1380411		968214	5409886	3067211	1575680	21224968	176628	8655415	914316	18958144	4712647	909829		471522	639256		21334064	181686		438485			186757							990298	2.03677e+06	742977		359248	25681716	95357
2548	palmitoyl-oleoyl-glycerol (16:0/18:1) [2]*	Lipid	Diacylglycerol	LC/MS Pos Late	3695	612.556	54942	2998636	2949355	1.21172e+06	310436	1693195	738814	3933133	2313858	2765639	8357230	271027	69406	1706165	2986516	4737904	5396602	570587	1648348	415163	1022981	439320	25863766	54242	108713	941077	150275		680111	130344			40731		255826	415729	2017575	1719273		46082		768767	113836
2549	palmitoyl-linoleoyl-glycerol (16:0/18:2) [1]*	Lipid	Diacylglycerol	LC/MS Pos Late	3080	610.541	52633	343645	2037990	66308		491468	183793	2569355	2239121	935739	4454610	699343		1534420	784678	5525486	6036511	185326	470900		281523		21663432			297881			162843						50633	72585	701505	803554			126531	121508
2550	palmitoyl-linoleoyl-glycerol (16:0/18:2) [2]*	Lipid	Diacylglycerol	LC/MS Pos Late	3197	610.541	52634	2765159	6595981	512328	318037	2071560	627062	7876462	7144692	2289930	12014601	1765570	61197	5354476	2880515	12283783	11264198	1146235	1346222	324594	1316508		53291192	189921	149131	1350485			1024075			90590			52134	514380	5100332	5389751		262129	200400	229851
2556	palmitoyl-arachidonoyl-glycerol (16:0/20:4) [1]*	Lipid	Diacylglycerol	LC/MS Pos Late	2916	634.541	54957		357856			147202		928829	2257080	597169	2605038	2581543		405944		8629164	2131251	215563	232032		228329		944038			110573												205366		59261
2557	palmitoyl-arachidonoyl-glycerol (16:0/20:4) [2]*	Lipid	Diacylglycerol	LC/MS Pos Late	3015	634.541	54958		1287598		88671	566898	145881	2854767	5385212	1116192	7239520	5864896		1663383	493646	17736368	4683446	955599	309003	102114	674304		10344485			315142			295244							234198	1196868	1.41771e+06		262303
2566	oleoyl-oleoyl-glycerol (18:1/18:1) [2]*	Lipid	Diacylglycerol	LC/MS Pos Late	3695	638.572	54946	3996435	2441079	737092	669020	967676		2859646	2143257	1542299	11800417	370328	136436	1844807	2841014	4015466	6705695	523608	1.90562e+06	257162	585521	239681	19616500			597529	183596	110499	533276	187738	121831	300851	185777		136509	2129554	1540937	1.83276e+06		335555	338900	1050065	241311
2568	oleoyl-linoleoyl-glycerol (18:1/18:2) [1]	Lipid	Diacylglycerol	LC/MS Pos Late	3115	636.556	46798	667951	2097757		278956	463894	270098	2987787	3188623	1022106	7742012	856811	365749	1706842	1474256	6148958	8877422	453104	1053621	250159	548587		25948950		355449	346550	163637	192517	286746	216467	148744		146837		252954	611390	1169955	1015049	218875	333303	479263	347314	164735
2569	oleoyl-linoleoyl-glycerol (18:1/18:2) [2]	Lipid	Diacylglycerol	LC/MS Pos Late	3223	636.556	46799	3931925	6208016	304997	475867	1899610	647047	7888555	9463114	2773646	19466976	1.9393e+06	299666	5568159	5883849	11830472	17065656	1544021	1472130	694229	1921003	971448	69138400	424330	231883	1183067	188643	85040	917352	308462	146625	249028	228498		265385	5140147	3931998	4747980	175283	664553	1202648	522570	256397
2571	oleoyl-linolenoyl-glycerol (18:1/18:3) [2]*	Lipid	Diacylglycerol	LC/MS Pos Late	2819	634.541	54970	1929905	359593					332215		176976	281985			302895	258852	669854	76749						3032878													227225
2573	linoleoyl-linoleoyl-glycerol (18:2/18:2) [1]*	Lipid	Diacylglycerol	LC/MS Pos Late	2720	634.541	54968	351338	1124069			182706		830298	2708900	763632	2830815	714645		1322441	298392	3484183	4742912	201863			163768		12848826													242153	734106	435759			744190
2574	linoleoyl-linoleoyl-glycerol (18:2/18:2) [2]*	Lipid	Diacylglycerol	LC/MS Pos Late	2790	634.541	54969	1368188	1281175			183896		1029154	1591128	646553	2286282	309968		1164326	455072	1860131	2285059	247071			292537		9739172			170702					68346	67093				774251	591254	493184			803509
2575	linoleoyl-linolenoyl-glycerol (18:2/18:3) [1]*	Lipid	Diacylglycerol	LC/MS Pos Late	2426	632.525	54963		211830						408235		287549	229846		206609		755042	528234						2207076														97674				804635
2576	linoleoyl-linolenoyl-glycerol (18:2/18:3) [2]*	Lipid	Diacylglycerol	LC/MS Pos Late	2478	632.525	54964	695940	426386					270202	586928	245226	459006	288752		512552	242255	774427	728572	114470	67798			57726	4778160	135938								62223				601471	351907	425300			273159
2581	oleoyl-arachidonoyl-glycerol (18:1/20:4) [1]*	Lipid	Diacylglycerol	LC/MS Pos Late	2907	660.556	54960	335535	828638			105988		1375213	1.84106e+06	685070	3672134	1541042		743515		7647347	2460621	396574	481730		271356		2399979															233809
2582	oleoyl-arachidonoyl-glycerol (18:1/20:4) [2]*	Lipid	Diacylglycerol	LC/MS Pos Late	2990	660.556	54961	1514472	1623326		110464	452849	272818	4354822	3.6384e+06	1460821	6847165	3516591		1.62529e+06	795906	14242821	5317718	1660961	772943	278682	924607		12576445	139357		144748			224484							566594	636429	1237008		314323	498603
2583	linoleoyl-arachidonoyl-glycerol (18:2/20:4) [1]*	Lipid	Diacylglycerol	LC/MS Pos Late	2590	658.541	54955	399166	681807				107458	1921567	1811393	679467	1654078	1491058		599467	230694	3486936	1597354	456281	131304	54161	250469		3754420						72259							104952	154947	212475			98171
2584	linoleoyl-arachidonoyl-glycerol (18:2/20:4) [2]*	Lipid	Diacylglycerol	LC/MS Pos Late	2650	658.541	54956	1.25851e+06	1471503			416469	322855	3961269	3511564	723776	3189049	3110331		1538253	473528	6689186	2762066	2073184	364160	247389	1270589		8573508		82236	106438	78587	255366	312851							786041	508438	793055		78703	570801
2587	linoleoyl-docosahexaenoyl-glycerol (18:2/22:6) [1]*	Lipid	Diacylglycerol	LC/MS Pos Late	2450	682.541	54949	52483	97967				99158		805272	331831	1065157	503685		700814	241039	3611888	779737						11918664														250507
2588	linoleoyl-docosahexaenoyl-glycerol (18:2/22:6) [2]*	Lipid	Diacylglycerol	LC/MS Pos Late	2500	682.541	54950	269540	289779				298690	3701073	1825577	285969	1884413	1211739		1324524	305965	6.22388e+06	928116	790514	285239	148814	1.21957e+06		15874721			68951			310958							137484	581054	354169			160462
2609	galactosylglycerol	Lipid	Galactosyl Glycerolipids	LC/MS Polar	2518	299.098	57345	211628	425046				57121.2		4.76508e+06	165826	3.28533e+06	986011		868547	993860	101259168		1.47101e+06		93848.8	307355		2.26478e+06		192496	511548	147938			91285.4	1.39319e+06		1.065e+06				590876	2.9306e+06	841425		469965	169750	134785
2612	1-palmitoyl-2-linoleoyl-digalactosylglycerol (16:0/18:2)*	Lipid	Galactosyl Glycerolipids	LC/MS Pos Late	2498	934.646	54887												154181		368581					142733										65374			161366	102777	380148	68866		242845	216031	539321	278190		181818
2613	1-palmitoyl-2-linoleoyl-galactosylglycerol (16:0/18:2)*	Lipid	Galactosyl Glycerolipids	LC/MS Pos Late	2731	772.593	54901			589032		825192	326208	852957	6623678	223725	1815128				1359017							1198526	184766		944316	1374904		5429676				864485				2068152	505379	849257
2628	2-palmitoyl-galactosylglycerol (16:0)*	Lipid	Galactosyl Glycerolipids	LC/MS Neg	6060	491.323	62373	129803	2.09263e+06	985639	223142	783147	177359	900535	780578	448089	302466	1449297	123204	1.87626e+06	8514924	1309928	625910	940556	976655	306060	427716	671260	403441	678339	411456	1064183	92618	633743	613196	112923	224870	122391	521693	473097	524102	795823	855404	539413	531489	211356	531357	28441	282639
2632	1-palmitoyl-galactosylglycerol (16:0)*	Lipid	Galactosyl Glycerolipids	LC/MS Neg	6161	491.323	62372	157959	2239213	1304081	107487	1503710	492636	1.30706e+06	2108876	747932	1100964	3889925	108761	2436149	7003339	4368392	1667711	2213658	1793593	847377	1683387	607885	1478696	436373	864693	1542829	81718	1069191	533655	179916	574057	133454	629667	494053	593433	1340937	1205218	898995	333126	327079	459460	94926	381408
2637	3-ketosphinganine	Lipid	Sphingolipid Synthesis	LC/MS Pos Late	1400	300.29	34381	559918				762081		10387339	61080932	1584986	43537568		420218		324724			869802	4.0813e+06	749740	342759		5423581		8153013	438519	2519431	26667462	62181288	163873	260615	12825848	8.3748e+06	312618	8024201	1783191	245213	2131153	892094		463272	434835	2308567
2638	sphinganine	Lipid	Sphingolipid Synthesis	LC/MS Pos Late	1413	302.305	17769	27301598	12332327	11526565	6449632	9597031	156307328	314024096	20471382	58021168	100287832	17511968	11798096	14538754	15560900	20527716	25997194	26050354	9778429	7898830	10172143	27856540	13041463	21912884	60988940	21206160	38266228	11350745	6059796	9316957	7497222	49822152	14349962	9936929	8750700	320683648	5316754	14319878	16189028	26529556	8824138	13186003	29718202
2640	sphingadienine	Lipid	Sphingolipid Synthesis	LC/MS Pos Late	1350	298.274	57426	13945795	14204446	1449947	6894403	3393832	7230261	9409616	4686021	8724215	7566732	18428176	3971652	10524713	4628020	32669922	21552740	4014467	3670162	3886202	4.04452e+06	5665486	6443240	13181031	14246497	7086969	232058	564221	1240152		2042036	1328790	3266759	6863604		736405	1461631	1540040	5522747	16618311	2187849	5311326	3979711
2641	phytosphingosine	Lipid	Sphingolipid Synthesis	LC/MS Pos Late	1367	318.3	1510	12009074	3343295	37270356	2053078	13807071	8789905	13468166	8084933	6972653	6805845	8141125	14985505	10762827	25528864	6885250	5282705	6371538	16238113	7953891	16056176	15878741	7097337	9621917	18096748	5885468	1397705	13939665	7347904	12761624	14965101	1971274	4594383	17856858	10263703	16483869	22497018	11751184	6795937	8983156	16679971	11347687	7610051
2643	hexadecasphinganine (d16:0)*	Lipid	Sphingolipid Synthesis	LC/MS Pos Late	1300	274.274	57544	1655120	844418	428764	388529	325433	10298567	13462841	883802	1993203	5413927	954221	2044950	741600	1005476	2154988	1504440	10584909	926495	820511	363616	1402322	738471	1875091	5936737	1905418	4410161	1135252	831440	4685543	3445763	4511632	7458453	1736458	4085836	5526779	953276	1499313	11525085	6496986	5974134	8635503	12501516
2644	N-palmitoyl-sphinganine (d18:0/16:0)	Lipid	Dihydroceramides	LC/MS Pos Late	3090	540.535	52604	35401032	16104432	21961092	67596448	14340574	25636120	25150940	29927410	17078664	18836216	17562810	13613594	7384644	15729834	17091648	22622882	23276296	13700553	8470444	11601708	30058532	20793574	26209872	24919100	8451278	5277320	10170664	9326003	15149918	7088383	28970224	38055640	12736718	28710356	16535743	7034312	10079537	26509250	26703128	13072001	21770816	36309288
2645	N-stearoyl-sphinganine (d18:0/18:0)*	Lipid	Dihydroceramides	LC/MS Pos Late	3526	568.566	1759	4562567	2928407	2669824	27376884	1712914	6891144	3.03052e+06	2864283	3.8427e+06	2564333	3215324	1691012	2029653	741263	4192489	3.82571e+06	2058780	3.38237e+06	2342319	1171997	6073390	5088180	4799887	4336448	2151695	911790	2304431	945184	2700653	780204	5048461	5571197	3586130	3705204	2649163	1555637	551880	3123144	4078920	1218535	1613079	3281630
2652	N-palmitoyl-sphingosine (d18:1/16:0)	Lipid	Ceramides	LC/MS Pos Late	2893	538.519	44877	89806808	67955440	54004876	151377104	43195024	89112088	77348456	77251224	75938216	66972960	75189072	37451912	40936424	61109084	78233880	78072728	62988992	62533756	34018932	35117888	78908624	68163520	91691392	78253960	33849764	12398790	38302096	38016552	41286880	24803040	66078964	119402248	55200064	73853840	35976628	22214044	33900696	86349824	101436200	36576464	50976604	115451032
2653	N-palmitoyl-phytosphingosine (t18:0/16:0)	Lipid	Ceramides	LC/MS Pos Late	2632	556.53	62881	2493912	925265	1727035	4456344	1399049	4095449	5375433	3162576	1.00759e+06	2951354	1110369	1770447	912345	1456032	696116	1134213	2551998	2254762	812207	938017	2589209	1371582	1641268	4251253	1223535	9988056	2342686	20272286	1750060	1038369	7142861	2773637	1490780	5880173	6717072	1261379	1.00767e+06	1706708	2542242	881050	1840058	5953218
2654	N-(2-hydroxypalmitoyl)-sphingosine (d18:1/16:0(2OH))	Lipid	Ceramides	LC/MS Pos Late	2692	554.514	57697	3415362	898254	2.0599e+06	28820652	2067075	2661171	3081620	2442783	3105750	1510419	1995407	1081145	963871	1613745	1252135	1394106	1004169	1766627	1121775	707148	3027281	2910914	1452157	2022238	595945	1293119	952255	639112	1036515	805222	1059808	2346695	1253291	8356837	1845188	878199	897406	2529422	2503161	614169	954324	2454065
2656	N-stearoyl-sphingosine (d18:1/18:0)*	Lipid	Ceramides	LC/MS Pos Late	3392	566.551	54979	25933936	21988400	14366144	90875016	7702452	48888744	19159948	14555008	48201596	17312252	34981384	9948879	20402336	7482386	41321156	37007960	8885110	32244078	15890335	5581327	42774296	31340064	38167464	37596688	12355831	2052298	11936210	5318281	12865006	3062821	19163816	17260344	31268812	12116037	9456044	10101226	3248732	12730689	34344428	5374113	5457232	12299509
2657	N-oleoyl-sphingosine (d18:1/18:1)*	Lipid	Ceramides	LC/MS Pos Late	2848	564.535	19385	33844184	34161684	8585696	37350800	8325088	33249118	18241312	17645924	20838206	19189830	37538460	5.23935e+06	57854452	13824338	61078584	66053504	12181010	15376450	20781456	13766972	26506672	22559048	49419080	52451928	36528688	1699880	6722263	6209686	7429459	4.11365e+06	12217266	11820207	14020540	7699748	6231613	4659235	9056477	10829867	21314436	7628571	12766058	13209383
2662	N-palmitoyl-sphingadienine (d18:2/16:0)*	Lipid	Ceramides	LC/MS Pos Late	2490	536.504	57416	7395335	5.87824e+06	3398491	21477590	1993862	6244429	5540824	3610231	4892538	4210830	7823322	2302103	8325002	5610207	11952811	10308035	3334578	4081525	3057582	2513057	6644088	3.88872e+06	9592338	8368516	5584504	653442	2.54178e+06	2410831	4089887	2400701	5085689	9897350	3357726	5877004	2333392	1613871	3885306	8696234	10008381	4803240	5480663	9609952
2664	N-behenoyl-sphingadienine (d18:2/22:0)*	Lipid	Ceramides	LC/MS Pos Late	3911	620.598	57372	4328202	3870130	1979352	17796828	395810	6583999	3830722	1753000	9752919	3.39887e+06	3893128	1244409	2282514	1982406	8896952	6.14033e+06	1099891	3120818	1935439	598559	5571352	4272252	4267573	6398305		178634	1632197	765877	2338528	676871	3627573	3.88161e+06	7.1748e+06	2886800	1256607	1253359	785262	2629287	3897763	966393	1220140	1853267
2673	N-nervonoyl-hexadecasphingosine (d16:1/24:1)*	Lipid	Ceramides	LC/MS Pos Late	3850	620.598	57435	4575861	1835301	559348			4459748	1538959	799039	5387204	2453905	2849596	614195	1647247	1616025	6306771	3510113	877631	2709577	1431680	1004288	1852100	4280879	3277247	2553288	1677793	248430	1524324	837866	2486025	964996	4308892	7529334	3080822	4249007	1.48223e+06	1.8182e+06	1598877	6826920	4418499	2782305	3280407	6624233
2674	N-palmitoyl-heptadecasphingosine (d17:1/16:0)*	Lipid	Ceramides	LC/MS Pos Late	2645	524.504	57430	2883108	1920267	1613859	6642351	914513	4415499	2375161	2165881	3.22033e+06	2148203	3230567	1.65003e+06	1583721	2749608	3.29005e+06	3363193	1.61342e+06	2713912	1206622	964234	2480980	1526324	4270422	3721799	1083570	1027389	2080985	1849756	4662839	2397516	4412844	15499323	2853442	7.29404e+06	1600578	1016733	1466214	13158009	8373622	4711681	4828993	13692505
2678	ceramide (d18:1/14:0, d16:1/16:0)*	Lipid	Ceramides	LC/MS Pos Late	2477	510.488	57432	16629754	8.09615e+06	5732278	19413922	2540437	15237583	7769306	6.50434e+06	16147190	8558637	10011458	5317844	5.77092e+06	10018505	17890810	10473989	4854411	10251007	5025171	2530670	11067409	6686234	15606483	12583992	5.20096e+06	2285412	6455361	5459986	12420055	5799244	14914763	36336600	9815946	17001504	6346381	4822431	9161134	34832692	28016400	13500559	13578897	35085168
2679	ceramide (d18:1/17:0, d17:1/18:0)*	Lipid	Ceramides	LC/MS Pos Late	3055	552.535	57434	1920236	1725150	1257251	7308831	930233	4525307	2033566	3361978	3439293	1628949	2818845	868765	1514914	1161463	3172150	2.67453e+06	1893538	2477785	1109461	746373	3124507	1931424	3199326	3.19991e+06	1164719	271288	1204116	863174	1296344	467883	1697853	3547944	1975721	2022800	931256	566150	449742	2268905	2485609	1067024	887706	2833378
2681	ceramide (d18:1/20:0, d16:1/22:0, d20:1/18:0)*	Lipid	Ceramides	LC/MS Pos Late	3920	594.582	57440	16785428	12584811	6.21481e+06	32432962	3369010	23589254	9936579	5969832	26993072	11182095	16789224	7198294	9215638	3.3191e+06	23225248	22192376	3970116	15426348	9511494	2633660	19329576	22425200	17317024	19297328	3203442	2421675	9867319	4252430	13879837	5033871	16221571	41263960	22655640	23682628	7400126	6653972	3.0443e+06	30092542	23195804	10770502	9608995	27139700
2683	ceramide (d18:2/24:1, d18:1/24:2)*	Lipid	Ceramides	LC/MS Pos Late	3858	646.613	57443	10717608	6170820	2466817	42185140	2438535	8200927	6078176	4343974	10157945	6460960	5469167	1371629	3.22672e+06	3464620	15480877	9117708	3141269	4667741	3.48607e+06	1661431	7704934	13320477	6521393	7.1747e+06	1192380	61974	3271682	1.45462e+06	2769306	582206	6684587	5130378	8620529	2464976	3.19967e+06	3.51344e+06	2539740	2906140	6916098	1.40082e+06	1674379	4060691
2687	glycosyl-N-palmitoyl-sphingosine (d18:1/16:0)	Lipid	Hexosylceramides (HCER)	LC/MS Pos Late	2623	700.572	53013	3375601	2016291	7149352	7817562	1518675	3315952	3755044	2245700	1313817	1660142	3385228	2248599	1217947	3175917	3103118	3591420	2301365	2691121	1399805	1906233	4629572	1495469	2671795	2464178	3361920	595622	2619547	1586232	1709586	2852622	3601948	4933570	1466392	772212	1388175	742612	2048091	5022790	2704197	2310707	2005717	6446030
2688	glycosyl-N-stearoyl-sphingosine (d18:1/18:0)	Lipid	Hexosylceramides (HCER)	LC/MS Pos Late	3053	728.604	52234	999821	1151876	5531955	6076439	1285099	1993158	1223213	1005961	638577	799067	1821102	900436	1249073	1046325	1.85717e+06	1.46693e+06	983419	1.59457e+06	1286466	776354	3867000	528625	1573600	1053168	2087523		1059996	651597	546858	355786	1221148	647641	754082		416821	484692	349872	677010	997920	289950		511419
2694	glycosyl-N-(2-hydroxynervonoyl)-sphingosine (d18:1/24:1(2OH))*	Lipid	Hexosylceramides (HCER)	LC/MS Pos Late	3839	826.677	57444	2802490	822524	3282839	1460749	640198	1309362	1097964	1.79742e+06	1257947	1463694	1944613	1116584	601620	1916956	1874561	926501	1558463	1279138	761389	822700	1928500	869910	1.70327e+06	964236	943124	122513	873046	814330	864079	832936	2684885	3336662	636257	1547099	1821813	441154	2606420	3.37062e+06	2192335	1248742	2434128	2250872
2708	glycosyl ceramide (d18:1/20:0, d16:1/22:0)*	Lipid	Hexosylceramides (HCER)	LC/MS Pos Late	3414	756.635	57595	716727	786527	3767221	3479353	684930	1071590	871747	592267	642874	701501	1208461	764304	949047	400385	1315841	1287139	832584	973518	1220538		2418975	591196	1214692	664071	1236176		929716	868044		916583	1170169	1763123	770766					2291737	1134949	637327		1468160
2712	glycosyl ceramide (d18:2/24:1, d18:1/24:2)*	Lipid	Hexosylceramides (HCER)	LC/MS Pos Late	3380	808.666	57453	425851	720959	776181	1710884	553596	507134	283176	473926	97140	386934	558276	307269	468119	236215	1769591	753484	431110	202643	284461	324140	454991		784394	358943	1384025		524144	335816	237142		930623		241547		266845	276536			218757
2717	lactosyl-N-palmitoyl-sphingosine (d18:1/16:0)	Lipid	Lactosylceramides (LCER)	LC/MS Pos Late	2527	862.625	53010	3.80723e+06	4278659	3.41817e+06	2993111	2495821	1964443	7.68589e+06	2740110	342981	3355175	1844843	3725697	1603707	5729413	13006253	3521554	5609954	1722615	3.60039e+06	7.22749e+06	4493944	1017908	3179955	415606	4523614	687139	2015774	2221015	1209190	1086940	4.02921e+06	8446789	2333943	2366568	1780852	210861	3013587	5661357	3068148	3237647	1867807	10456290
2720	lactosyl-N-behenoyl-sphingosine (d18:1/22:0)*	Lipid	Lactosylceramides (LCER)	LC/MS Pos Late	3842	946.719	57422	1022672	743167	1960042	1589837	2279234	1072890	926146	456301		2544201	476053	3063808	2729252	1761236	801499	382036	3189022	1012595	2.22022e+06	3606336	3260197	124817	3959953	286542	4476878	615036	520361	1955932	1169533	852417	2815422	5654272	2170543	1634830	988490	206046	1768818	4486043	1673277	2459701	982950	4139197
2721	lactosyl-N-nervonoyl-sphingosine (d18:1/24:1)*	Lipid	Lactosylceramides (LCER)	LC/MS Pos Late	3778	972.735	57370	2118468	2340336	2382250	2890487	3346238	2174708	4331304	1668539	156977	3512710	1167395	2250499	2615668	5227511	6253962	1757370	4871793	1170936	3395939	5267153	3753265	604870	5055481	218376	5271404		919872	1835698	259523	213573	2484975	2508136	2687970	414906	1502808		1711886	964074	1293126	1024759	607816	3865545
2728	myristoyl dihydrosphingomyelin (d18:0/14:0)*	Lipid	Dihydrosphingomyelins	LC/MS Pos Late	2060	677.559	57365			165706				285504		58511					320270	142999							190130	218131						164902	144617		85620		131989			58754	581946	138974	175695
2729	palmitoyl dihydrosphingomyelin (d18:0/16:0)*	Lipid	Dihydrosphingomyelins	LC/MS Pos Late	2290	705.591	52434	1.02515e+06	1764901	3731721	546806	957799	764159	2805373	1865344	702574	502863	2592780	777060	328220	2629691	2188610	1012799	2095481	840879	760886	1643903	746676	296031	2208058	708270	714192		539633	419613	983513	828884	412501	1400469	573220	1225176	1011268	288221	961977	2937046	1625846	1207303	544347
2733	palmitoyl sphingomyelin (d18:1/16:0)	Lipid	Sphingomyelins	LC/MS Pos Late	2168	703.575	37506	871841	5403044	6102275	848447	1522111	680787	9509948	3659644	1932113	1214016	7080059	695811	576761	8427232	13543283	1.75208e+06	7502702	2097918	3200774	6121336	840978	1711332	2852723	1.56506e+06	1995055	243522	1186151	910209	1105869	2085969	539135	1264932	1066355	1312832	1398804	513663	1904773	5993170	2731510	1.76557e+06	486903	616155
2735	stearoyl sphingomyelin (d18:1/18:0)	Lipid	Sphingomyelins	LC/MS Pos Late	2400	731.606	19503	139312	518685	687864	157128		243275	737610	417479	978999	242089	1202557	68123	145477	727652	1784096	369118	320451	263439	309028	230060	529038	310933	669498	267725	398050		68347	40756	151652	84711	74492		272417	68426	225886		86471	408751	295661	80557
2736	behenoyl sphingomyelin (d18:1/22:0)*	Lipid	Sphingomyelins	LC/MS Pos Late	3083	787.669	48492		446680	283191				498921	111430	584825	76862	1137634		151151	106767	1422104	245741	337298	246202	290068	239912		55539	300151	114093	475681				74564	116962			263513		175367			289835	122817	143028
2759	sphingomyelin (d18:1/24:1, d18:2/24:0)*	Lipid	Sphingomyelins	LC/MS Pos Late	3033	813.684	47153		879176	538565				1.71521e+06	374537	450408		1214480			905102	4381047	153633	1015647		623056	1162800		89280	266847		526440								271907		198555			275192		70103
2789	sphingosine	Lipid	Sphingosines	LC/MS Pos Late	1393	300.29	17747	171942992	120809680	38447432	44665756	48608976	155165968	96271664	87257264	128330936	92358336	178599792	57908192	141327568	88520848	219928080	217070176	60942316	93350976	67871856	50661384	77538384	105354560	178638288	199329312	121551688	11429345	17646920	32607202	54352724	27519016	46057280	70870208	111735248	40632756	24522144	43351348	35775648	105915304	157913792	50862764	85262808	91271944
2792	N-acetylsphingosine	Lipid	Sphingosines	LC/MS Pos Late	1578	342.3	17772		39522						154081		65233	72267	277769	82528			117907	135255	123605	486422	324812				336426	91323				1067442	215533	84414	245044	126105	933228				1022728	57888	734245	260041
2797	hexadecasphingosine (d16:1)*	Lipid	Sphingosines	LC/MS Pos Late	1289	272.258	57428	38901540	21232544	2544990	3674962	4233527	16187064	19268436	8966016	27584980	23038952	33190560	10402951	29674696	23233924	79091208	67931040	8.07243e+06	7336238	11162154	8708264	8024483	9699370	29743026	32276380	24002262	3395154	2491150	4929908	30360084	21851920	10915442	42625976	20127984	29057582	4822369	8661489	6538492	114648632	60722612	49448660	65196672	54215044
2798	heptadecasphingosine (d17:1)	Lipid	Sphingosines	LC/MS Pos Late	1377	286.274	57427	3.6524e+06	2730774	732812	1141933	1.02123e+06	3594638	2781364	1780196	2646020	2393089	6466084	1930622	4020940	3027953	6800736	7.51828e+06	1.42423e+06	2022285	1472308	1069401	1754031	1332572	5304150	5287630	2694158	542745	687431	772717	3286386	2101249	1037643	6342572	2657895	2774697	687883	952682	1263144	10851491	9929943	5189354	7261892	6883873
2799	eicosanoylsphingosine (d20:1)*	Lipid	Sphingosines	LC/MS Pos Late	1443	328.321	57597	3972775	2050962	1454803	1140120	1546028	4698525	4068422	2233688	4.17881e+06	3054372	4301299	1715286	3487476	2704435	4313501	3.82951e+06	1727469	2318530	2165397	1923027	2765528	2456107	5138218	5816588	3493115	912714	1747106	1.92078e+06	1472747	876398	2412859	1935801	2441054	994348	1066742	1419595	962166	2328376	1.9548e+06	1049730	1768499	1986710
2803	dehydrophytosphingosine*	Lipid	Sphingosines	LC/MS Pos Late	1302	316.285	63037												5225495					45083												9223134	6821185		490933	696143	6.99767e+06	1044175	1596422	1631792	4337673	3007224	11189338	1179276	426546
2808	mevalonate	Lipid	Mevalonate Metabolism	LC/MS Polar	1462	147.066	39583	4.20772e+06	6837570	16039384	1.54763e+06	2.02151e+06	768056	5.86165e+06	12380881	599663	1.00946e+06	1.1702e+06	12874009	17393474	300746	881035	1565287	7.96645e+06	64101152	15409566	1.04377e+06	801014	541374	1.12915e+06	3.33748e+06	10068117	13750280	7.1978e+06		64132640	1338093	95580088	9150500	42270572	25827070	35660840	1.70569e+06	39756408	19176362	4.27766e+06	13587981	13568558	12354568
2809	mevalonolactone	Lipid	Mevalonate Metabolism	LC/MS Pos Early	1375	131.07	48118	841332	6147808	20047716	1503865	2166963	1545714	6.65522e+06	14381997	1269869	1.6089e+06	2582358	10406250	17408080	900112	1964789	2090274	8.35602e+06	66369712	14002320	2602026	1682035	1451932	1064102	5840051	7.97275e+06	6042454	7982358	2.0294e+06	41280824	1944019	66353196	3679579	53895344	20011764	24522332	3396456	16835908	15497831	1470594	10110674	2223586	11786015
2819	lanosterol	Lipid	Sterol	LC/MS Pos Late	2687	409.383	1128	1555292	460939	2830267	1188232	1327905	739892	1822477	1467224	811597	734319	1400860	695159	795011	1340331	770615	784108	1356046	2473093	737446	1909957	2201084	1702315	1351810	1320658	1564669	984550	1314226	1387566	777147	393218	1197552	770355	1.3768e+06	474561	2082074	890263	1706253	1337753	410089	542684	1745080	1191060
2821	desmosterol	Lipid	Sterol	LC/MS Pos Late	2364	367.336	6065	6879197	3238112	14722701	10066185	12320128	4725031	12988729	8.19573e+06	4459132	4922277	10037704	4.14793e+06	3932991	2708875	3657248	1983815	10401184	16231195	6962188	13378510	7629261	3175132	14700895	8.10117e+06	8567584	3209023	6004879	6043749	2998503	1636020	4028840	3869177	16997052	1629932	6905125	7829395	3890931	6414350	4078866	837791	4982836	4378728
2822	cholesterol	Lipid	Sterol	LC/MS Pos Late	2707	369.352	63	223105760	133874560	371876704	341118144	517712992	149748240	345105184	285763648	110242296	145180048	209557952	272195616	179868288	153872688	158870704	84638416	337733312	478530368	224354528	380851712	322123968	67425144	301654144	420493856	526792544	163780416	242210640	317840416	153275856	72660896	182083616	132913248	313210944	105330168	370231136	229506592	189733696	169543984	111045008	32734760	202760736	206182496
2837	7-ketocholesterol	Lipid	Sterol	LC/MS Pos Late	2413	383.331	34188	2651033	1049316	3531121	2116244	1636513	3005516	2485011	2091364	1608865	1363451	4506604	1954688	3183429	2743902	2280697	2394609	3.71888e+06	7.04892e+06	4364907	4515289	3.43239e+06	2373944	2249897		4137586	1336153	1518803	1.8293e+06	1252538	754651	2380989	1773198	2204103	839387	2909656	2358084	2324650	3.53717e+06		841174	3187249	1.00225e+06
2840	coprostanol	Lipid	Sterol	LC/MS Pos Late	2850	371.367	45986																										1602080
2846	4-cholesten-3-one	Lipid	Sterol	LC/MS Pos Late	2520	385.346	38125	6262241	6115052	16884408	9506438	12828354	7559480	11975849	12249583	8164144	9245879	15955137	35635380	6635333	9973321	11396524	7929784	14365454	17306540	15369914	20966954	13492568	7349237	11831554	16358172	46699940	38157376	11000503	15108117	5876109	6401606	8877966	9446528	9972932	7684167	24632496	8039246	17364382	8400220	4631516	3.44301e+06	26620468	13974168
2847	beta-sitosterol	Lipid	Sterol	LC/MS Pos Late	3054	397.383	27414	220325			87955								19026270					153944		341155	179958				122300	123792	29075052	8239060	7966231	20411170	19545408	12613540	23255608	5661256	23513056	24268958	5440387	16351299	26207732	9819085	8337285	31072632	23083554
2848	stigmasterol	Lipid	Sterol	LC/MS Pos Late	2875	395.367	21183												3099027														4150246	1717893	1156072	3754883	4413388	1792717	3633415	848326	3004246	3.82018e+06	896577	3091609	4456533	2079882	1366430	4731000	3605223
2849	stigmastadienone	Lipid	Sterol	LC/MS Pos Late	2688	411.362	63060												5031076														12562171	3125334	4917318	7782974	6596166	5808845	8907725	1664347	9693378	19338584	1809740	27367912	10995900	2.80327e+06	4860089	37235960	5084801
2850	campesterol	Lipid	Sterol	LC/MS Pos Late	2873	383.367	33997	421648	58860	84469	150769					95643	104843		5692485	64950	57966		61039	164098		289981	405837			70502	191716	254856	8344763	3.10334e+06	2383700	7.76789e+06	6366937	3.46298e+06	7.90586e+06	2112325	5052349	9361368	1710433	6046490	9361677	3916626	2.09187e+06	11688930	7025121
2854	ergosterol	Lipid	Sterol	LC/MS Pos Late	2420	379.336	27553												66216														229318				89638		184414		112457	111314			150876			212371	138706
2867	7-hydroxycholesterol (alpha or beta)	Lipid	Sterol	LC/MS Pos Late	1930	367.336	47890	430247	64314	1079445	372429	210199	571572	192857	63895	326160	111151	171604	222853	178955	567402		40659	180568	569412	160718	157201	404969	76713	552869	380681	344664	129531	329797	212532	267429	554878	428702	148968	218899	336304	294742	1607269	1839164	578983	363246	461966	223498	116120
2869	pregnenolone sulfate	Lipid	Pregnenolone Steroids	LC/MS Neg	5100	395.19	38170	4911225	3.98213e+06	132923664	5483985	4446904	11556735	2763077	6961192	6783324	17557834	22264888	12731058	2590876	36222012	16571941	1902170	4666482	11145891	4413538	20837680	9536556	8219385	10639590	13444557	9095693		7.31705e+06	32396532	3047677	2837523			22936720	12371643	10974197	9119300	2901800	6438560	6369525	3.65829e+06	11742219	13167885
2873	17alpha-hydroxypregnenolone 3-sulfate	Lipid	Pregnenolone Steroids	LC/MS Neg	4800	411.185	37482	412443		5588919	153515	60243	282636		235070	152773	180901	427656	491811	81258	913521	382170		114114	364054	159308	374917	132921		184231	226108	51266		504071	1188339	218138	140860			548929	889867	393558	442842	115221	64468	242360	152514	444977	292070
2879	21-hydroxypregnenolone disulfate	Lipid	Pregnenolone Steroids	LC/MS Neg	3935	245.067	46115	118084	418911	5883475	1208388	1716841	2362356	829919	1454369	479915	1969397	1183030		521156	6563193	1341873	398997	531932	2162880		1557521	624513	831899	1901473	1122706	630115			15934602	942522	516859			1635411	421328	2590418			410310		222746	2438196
2880	21-hydroxypregnanolone monosulfate (1)	Lipid	Pregnenolone Steroids	LC/MS Neg	4922	413.2	62311	1092409	102800	2.05999e+06	475576	195236	318006	167911	152080	87548	283204	89228	2049288	95881	1052712	124672	67889	117698	1339928	76598	550736	243426	225488	151076	66762	203935	123516	582559	2236221	99610	115933			114389	753429	809357	509694	137115	47763	247792		733376	931099
2882	21-hydroxypregnanolone disulfate	Lipid	Pregnenolone Steroids	LC/MS Neg	4300	246.075	48431	439492	1103288	6741066	1.72459e+06	1489988	3455439	1.77345e+06	1519290	1209709	1434436	594645		1110383	5181974	696008	632865	499777	9724236		3649991			437372	1.55159e+06	2524246			4266732	388292	985615	4867549		1.44152e+06	616522	3953630		713409	424605			1.37931e+06
2885	pregnenediol sulfate (C21H34O5S)*	Lipid	Pregnenolone Steroids	LC/MS Neg	5000	397.205	32619	2645120	1251247	14702551	1082195	1175276	4592520	1146423	2.00891e+06	1325779	2617936	2013287	3815783	616355	5612792	1273135	598000	483796	2877717	1.02785e+06	2927892	3445500	2988965	2335380	2479900	2416993		1867330	7.44258e+06	605968	848729			3844869	2246298	3481818	1802215	1087184	1389837	1736231	361957	1301818	1968164
2886	pregnenediol disulfate (C21H34O8S2)*	Lipid	Pregnenolone Steroids	LC/MS Neg	3868	238.077	32562	17928200	2311688	39676540	4900480	3321785	9308509	4385101	4988820	2.5112e+06	8783775	5588909	12972170	1515997	11318778	5283588	1753562	1745275	10200224	1.60876e+06	12511978	6891026	7759052	5294355	3645027	4747087		3508083	33815592	2105805	2.45047e+06			5971064	7654348	10437453	3477425	3312111	2022191	7139851	933839	5322313	8.2604e+06
2887	pregnenetriol sulfate*	Lipid	Pregnenolone Steroids	LC/MS Neg	4749	413.2	62922	2382964	404177	7617718	521727	433823	1.5088e+06	285563	740211	393104	1200672	466398	2755044	325444	2035985	442814	261936	342347	1371633	278642	1467890	1.3929e+06	1197202	522488	484745	583078	136462	1137105	3059193	439981	631019	47421		892467	1150503	1599221	817727	454007	280115	1.5593e+06	200513	973741	1.37387e+06
2888	pregnenetriol disulfate*	Lipid	Pregnenolone Steroids	LC/MS Neg	3504	246.075	62921	26629916	2129314	34233712	8.25326e+06	4024239	11141870	3778528	3993658	1785831	10386502	2.07012e+06	16672630	1258723	9437081	3263748	2428387	1720574	10852558	1582734	12974103	9800671	6782180	3740315	2603664	4708848	1023541	4080725	31350808	2726019	3536603	152923		3807718	6339789	11686977	3113234	5610887	1721999	12417953	813643	5741222	9442228
2941	tetrahydrocortisol sulfate (1)	Lipid	Corticosteroids	LC/MS Neg	4276	445.19	62793	210163		520881	92512	312674	108927	403239	30899		75922							65604	254992		45451	1112153	633689			87282		53289	345110	159787	49455	2732586	203175		253285	504706	65197	533200	162397		168159	204652	517944
2948	11-ketoetiocholanolone sulfate	Lipid	Androgenic Steroids	LC/MS Neg	4420	383.153	38167	25061		126473			53644						307973		74332				53253								560415	57033	982020		750711				227478	131885	36350	115662				167996	91966
2950	dehydroepiandrosterone sulfate (DHEA-S)	Lipid	Androgenic Steroids	LC/MS Neg	4745	367.158	32425	464626	555705	23631938	2651612	406993	1819077	158794	853699	584313	1815937	1299655	5794893	236649	3430369	1943956	176735	396984	1538503	756946	1736735	1698919	2430039	997447	3956463	424564	110395	1306259	2073461	327502	315449	386914	82238	3675511	9004955	1541019	1025780	417058	1054955	3604864	1028642	6046513	5720459
2951	16a-hydroxy DHEA 3-sulfate	Lipid	Androgenic Steroids	LC/MS Neg	4240	383.153	38168	2979231	1295234	33883408	1808917	1921074	3.22986e+06	464943	2083708	1.88611e+06	3.56185e+06	2092247	10531265	1106463	7.47787e+06	1292368	418277	1281474	5160807	2209581	3580082	4.17763e+06	2947020	1910833	4480614	2376858	72628	5923709	15942093	564695	959309	1610606	444885	6663842	8846848	5762176	4151321	1374238	2387415	3.68223e+06	1892244	12295111	4210618
2962	androsterone sulfate	Lipid	Androgenic Steroids	LC/MS Neg	5022	369.174	31591	108518		261921	90097	30328	60623	153915	62199				377010	23630	113431				74555	26794			40882				146175	43225	417443	52146	217744	408137		30447	148767	157037	95337		28249	121195	37334	186510	158901
2967	5alpha-androstan-3alpha,17alpha-diol disulfate	Lipid	Androgenic Steroids	LC/MS Neg	4547	225.07	37182	336756		1293860	240218	147221	310869	227263	199529	53056	163260	114347	628163	218557	426643	54559			281413		174596				130785	205926		93720	423512		73709	175351		255680	169691	273239	153315	217787	54865	131677		210120	104340
2968	androstenediol (3beta,17beta) monosulfate (1)	Lipid	Androgenic Steroids	LC/MS Neg	4535	369.174	37211			212297	644475	304597	125023						1823612		30279			48416	45067	99563	277624					291429			3137684	57954	43233				303382	74721	125691			111645		2203323	1692061
2971	androstenediol (3beta,17beta) disulfate (1)	Lipid	Androgenic Steroids	LC/MS Neg	3740	224.062	37202	1770155		484686	369456	68458	232606	207119	148950		212647	37444	304838	126566	277620	68207	150292	67128	355679	160658	97680	359689	409376		86509	262815	155302	81210	379244	215700		65312	493571	101478		322170	235177	130942					62332
2972	androstenediol (3beta,17beta) disulfate (2)	Lipid	Androgenic Steroids	LC/MS Neg	4065	224.062	37203	3305730		14745879	1.42219e+06	1149864	1480282	851354	1034079	415232	1575091	549292	5236840	503906	3.40805e+06	1318318	412453	405447	1555801	743036	1059945	534949	1223147	1067683	1187805	562669	3.57138e+06	797785	9089858	726985	270120	1918049	361096	1.83298e+06	3530576	3003246	1162964	1248178	899812	1161977	694803	3239252	5170606
2987	5alpha-androstan-3alpha,17beta-diol disulfate	Lipid	Androgenic Steroids	LC/MS Neg	4275	225.07	37184	1223346			562343		76724	87307					433718	127955											79266	200329						54434					76641	311148
3000	andro steroid monosulfate C19H28O6S (1)*	Lipid	Androgenic Steroids	LC/MS Neg	3871	383.153	32827	797735	197249	5249865	703125	850222	372826	251651	547986	416534	817896	806779	1793490	517100	1816372	327534	114910	538785	893809	686414	587241	657980	472393	536557	1075351	562658		1538810	4577549	171706	252647	75083	108568	1.26002e+06	2276507	1146245	938535	302030	474119	385774	367308	2718420	838347
3027	cholate	Lipid	Primary Bile Acid Metabolism	LC/MS Neg	5165	407.28	22842	58556876	214655472	266187872	68481144	266433104	71667816	148234176	105360840	60333840	562024896	8431050	128071032	197844800	240468576	74118280	728991	60784428	125685488	62854080	54222444	120399816	185774064	143074336	109154528	118604048		133548088	224955808	130933264	218172272	203548288	256665328	390475392	511009440	91672872	73140384	298550944	88137544	505019328	343304672	467897824	153957488
3028	glycocholate	Lipid	Primary Bile Acid Metabolism	LC/MS Neg	5163	464.302	18476		80811	53076		484657		122735	54101312	141992	811717	46263716	149793	1546584		72207000	53405268	317538		585753	1114572		307599		326166	4525729	1615803	164187	318089	295970	737560	213252	207808	719583	502426	171275	52728	1471939	499094	649084	1059293	255848736	463713
3029	taurocholate	Lipid	Primary Bile Acid Metabolism	LC/MS Neg	5150	514.284	18497				67034	11548868			142555616		14483927	74943040		92748944		103305736	211997968	561737		1307728	3883712					2015808			293367	253287											550153	157978432	788486
3030	chenodeoxycholate	Lipid	Primary Bile Acid Metabolism	LC/MS Neg	5264	391.285	1563	15623539	95812000	41874444	24534756	36971708	9072426	42484284	114198296	9970654	419817408	16451183	53044944	153375840	98096272	31828668	5527869	23721880	15193876	36483220	77317936	77427992	66989152	137368896	48959612	34449868		12999087	11929554	11494681	145631408	72884112	68323928	158951728	154186672	7934721	38003592	87117016	21564080	165336048	175239248	585568960	9605350
3031	glycochenodeoxycholate	Lipid	Primary Bile Acid Metabolism	LC/MS Neg	5236.1	448.307	32346		159148	35184		854274		288209	34655440		155719	46279016	567626	1445395	98777	184483808	64265252	414543		317718	3931628	166713	181602	71936	260709	1318287	647433	852826	629356	1062363	509681	267338	129178	405770	443502	88933	388740	67532	78207	620005	767958	409941824	445524
3032	taurochenodeoxycholate	Lipid	Primary Bile Acid Metabolism	LC/MS Neg	5250	498.289	18494		636036			1231759		130784	664544		3697324	99801808		82483992		151145328	199106272	871850		1.82186e+06	11949727		384912			6738518						66225	45731	9176298				426827		74437	557209	194982528
3040	cholate sulfate	Lipid	Primary Bile Acid Metabolism	LC/MS Neg	4557	243.115	52973	5428533	1.82586e+06	6527403	5.90195e+06	1070755	2854942	1.90485e+06	861654	6699376	1405959		2994721	522936	5.60631e+06			1833508	9601546	790964	1822204			1.04272e+06	1783372	164824	2424966	4.09529e+06	9135994	7.50993e+06		12785578		1666610	12151074	17696650	6607265	22815614	10254130	6.75183e+06	2292974	1166974
3041	cholic acid glucuronide	Lipid	Primary Bile Acid Metabolism	LC/MS Neg	4512	583.312	62571		120509	311583	50716	333851		87402		46144	93591			39341	294125			180865	51696		188709		25950	124439		31822		150360		297884	91663			73702		61361		1317464			205871
3044	glycochenodeoxycholate 3-sulfate	Lipid	Primary Bile Acid Metabolism	LC/MS Neg	4820	263.628	52974					86187			27233688		4399360	18733612		643699		19155680	8707856	91672		137622	244789					4949132								164993	105504			263313	199432	80029		54185152
3048	deoxycholate	Lipid	Secondary Bile Acid Metabolism	LC/MS Neg	5294	391.285	1114																										184242592
3052	glycodeoxycholate	Lipid	Secondary Bile Acid Metabolism	LC/MS Neg	5281	448.307	18477											950371															286978
3057	lithocholate	Lipid	Secondary Bile Acid Metabolism	LC/MS Neg	5372	375.29	1483																										220038400					399117	229675									97621	239811
3059	12-ketolithocholate	Lipid	Secondary Bile Acid Metabolism	LC/MS Neg	5130	389.27	63118																										1080754
3060	lithocholate sulfate (1)	Lipid	Secondary Bile Acid Metabolism	LC/MS Neg	4811	227.12	62526	586190	393570	1312989	566129	681906	732963	662474	398328	414855	327652		1029175		712169			829933	436112	619221	101176	3932402	2.09355e+06	889146	885844	118597	642621	521898	1397392	462525	298802			374331	864100	918546	767339	358593	252160	180991	122424	178890	284303
3061	lithocholic acid sulfate (2)	Lipid	Secondary Bile Acid Metabolism	LC/MS Neg	5028	227.12	62527	13873152	7913742	16818020	10505784	13484748	13114595	10626654	12473161	11189102	8697639	274747	16752668	2956255	15751658		67896	8056370	8658696	6.19368e+06	7.43023e+06		365809	12571879	13338210	6339312	3392380	8088015	11333876	5157153	1754589	14462475	4780337	8954605	8555061	12455695	8055728	7833376	5177551	6.78507e+06	1.91571e+06	2124370	1.63225e+06
3063	glycolithocholate sulfate*	Lipid	Secondary Bile Acid Metabolism	LC/MS Neg	5011	255.631	32620					147513			5612916		593569	3748073			55560	4044270	1097610	147406			457992		117389		61874	1.90061e+06			21064					103205				77953	72941		45706	3712737
3065	taurolithocholate 3-sulfate	Lipid	Secondary Bile Acid Metabolism	LC/MS Neg	5027	280.622	36850	37192	156451		81277	3138623			266530	594124	6513681	9080142		7595861	162806	5553542	6246476	1050757		968918	14325171		105098		399493	9448559				165312	241525			2329597				329324	1673036		1144255	3855401
3067	ursodeoxycholate	Lipid	Secondary Bile Acid Metabolism	LC/MS Neg	5055	391.285	1605	2434765	442546	211911				342432	1312306		4698482		28820984	62908	720082			66526	541807	80332	379396	1554928	1049886	93893	253410	279894	3812311	306731	105705	12440565	6798470	461334	358388	448558	1304473	171371	293219	69856	132888	363465	353530	2377203	103157208
3069	isoursodeoxycholate	Lipid	Secondary Bile Acid Metabolism	LC/MS Neg	4809	391.285	57577	313580											3594327		99334				109949			460864	64845				1375862			540026	267864	154582	48125		128002	151818						106821	8566945
3070	glycoursodeoxycholate	Lipid	Secondary Bile Acid Metabolism	LC/MS Neg	5033	448.307	39379								1561729								43966																									1693626	94563
3072	tauroursodeoxycholate	Lipid	Secondary Bile Acid Metabolism	LC/MS Neg	5025	498.289	39378					55638					480115	132588					320200				42513					47305								276024								1373860	73048
3073	tauroursodeoxycholic acid sulfate (1)	Lipid	Secondary Bile Acid Metabolism	LC/MS Neg	4325	288.62	62784										558108									133120	403238					956673				2258615				281446								2484718
3074	dehydrolithocholate	Lipid	Secondary Bile Acid Metabolism	LC/MS Neg	5360	373.275	31891	131608	76409	275953	72095		164333	107254	186737	185369	95631		504730		79423			267171	87369	85796		146701	101370	177381	218179	263771	2684570	62769	118867	125846				90960	150408	173471	162095	120364	76904	91456		167584
3075	7,12-diketolithocholate	Lipid	Secondary Bile Acid Metabolism	LC/MS Neg	4215	403.249	31906			740491	503013			565931			864022		60920		345465				252679						236490	304269	347583	84205		36330		177571	271313			293111	42576			962563			84024
3077	6-oxolithocholate	Lipid	Secondary Bile Acid Metabolism	LC/MS Neg	5033	389.27	46336												39059					25463									2386163				61340												60758
3078	7-ketolithocholate	Lipid	Secondary Bile Acid Metabolism	LC/MS Neg	5082	389.27	43830		6091268	8861171	2708289	64307	2047607	6385143	14041020	318222	146505280	3.64452e+06	3760115		1871162	877597	975475	8948269	132211	456670	9201776	4008506	8207438	162959	13391854	10618545	646738	2365302	387561	3975535	253370	18866212	10491572	750415	6559177	1128506		3064065		14395014	4862705	23786622	37405416
3079	hyocholate	Lipid	Secondary Bile Acid Metabolism	LC/MS Neg	5046	407.28	34093	4935650	14450549	11681831	3.51863e+06	9682857	2551967	4598589	11880861	9283527	14749462	571531	21390228	8785462	32619546	566422		7135180	8831682	4012080	5916257	6898149	6555619	13415070	10707971	11215042	8881833	3.43742e+06	6450041	11416257	20563900	9843228	12794933	4696155	18403736	9083203	4126889	46113504	17239100	7982531	7545953	30494840	8269545
3080	glycohyocholate	Lipid	Secondary Bile Acid Metabolism	LC/MS Neg	5020	464.302	42574								7308005			3208633				2224954	1646425				49222					395863												115698	46360			18246768
3081	taurohyocholate*	Lipid	Secondary Bile Acid Metabolism	LC/MS Neg	5000	514.284	42603		312634		63117	1109671			1105999	1229329	7451474	10078075		15013401	262474	6243417	12831335			198317	1469567		1606273	25735	2101770	3386224					148584			12375374				3.52283e+06	174667	45647	280857	19997188	74730
3086	3-dehydrocholate	Lipid	Secondary Bile Acid Metabolism	LC/MS Neg	5050	405.265	43835	510632	694264	12996373	2195902	2653152	517958	329518	673237	212287	10319003		1481998	1323119	6486589	392294		1051757	1756886	453108	349494	669831	190618	5786176	258311	1684055		1469005	1051113	1984638	2666470	3.63987e+06	2099122	1.85013e+06	2133149		581020	1117886	3367176	14889328	1525504	2326149	1.79119e+06
3087	12-dehydrocholate	Lipid	Secondary Bile Acid Metabolism	LC/MS Neg	4871	405.265	44644	630640	901937	7681243	4584600	527492	1231339	5104387	1327617	273973	17187956		1781762	725543	3655058	54483		694503	766467	597066	431532	1102660		6247663	3542749	3611118	1027405		1623461		5513433	2632880	6074836	954791	3106926	2541873	724086	1581939	168090	22123546	1255505	2169971	1313525
3089	glycocholenate sulfate*	Lipid	Secondary Bile Acid Metabolism	LC/MS Neg	4750	254.623	32599		225066			4176599		110084	31519598	160474	1260765	17880572	70795		391722	22703558	5115338	1771676		474425	2171110		854518		916994	9946707			426756		991808			1472283	652291	147934		811850	973600		1488461	22523600
3090	taurocholenate sulfate*	Lipid	Secondary Bile Acid Metabolism	LC/MS Neg	4750	279.614	32807	482095	4795268	254468	1017500	107354664	184033	743018	3004803	7066402	52773136	58862556	312655	58012584	2864856	41850372	37052028	13432853	533772	1912857	104712328	192657	2904214	4665608	7134385	60308880		77863		2516145	13720451			25425530	605210	694658	313288	4866289	25908456	203694	27864076	28204100
3091	7-ketodeoxycholate	Lipid	Secondary Bile Acid Metabolism	LC/MS Neg	4821	405.265	31904	728242	10086682	106882744	16978036	254999	17155996	44456716	20148056	2380607	79339784	915168	8689457	222285	10807030	847510	102407	11193307	3255241	926532	5543106	28822772	42835340	443400	11773296	6077905	133374	42980300	10385095	106515264	920881	48194248	28567934	515760	21735520	28781188	717805	26874404	215008	72226688	9126917	28334104	21054164
3093	3b-hydroxy-5-cholenoic acid	Lipid	Secondary Bile Acid Metabolism	LC/MS Neg	5205	373.275	43507	1.03797e+06	2628042	55135	490378	515458	212602	1101549	984935	688176	363321		648396	103089	259180			4430265	130754	1463983	368062	641625	537483	1247419	1498390	940368	560034	110832	271298	673719		670619	117841	262330	720148	276014	66297	441521	855637	1182340	183815	466909	2119870
3095	taurochenodeoxycholic acid 3-sulfate	Lipid	Secondary Bile Acid Metabolism	LC/MS Neg	4809	288.62	62890	35257	317539	59919	137276				145247	492333	16337871	36864948		44756212	142833	29319960	37668452	484131	50642	16422943	14041043			48766	453717	39700100				927361				9153141	40997			391275	3175123	147059	946588	89619872
3097	ursodeoxycholate sulfate (1)	Lipid	Secondary Bile Acid Metabolism	LC/MS Neg	4328	235.117	52970	8637884	1313281	6504816	2153074	459874	554718	4614929	4198144	514748	2555485		25787588		3782472			656946	4598367	124454	1.53318e+06			365422	1694220	1228524	1.83522e+06	12174172	12595991	39558316		7.69255e+06		139063	2076016	14203423	2.82491e+06	1307601		4152749	157674	1298416
3100	ursocholate	Lipid	Secondary Bile Acid Metabolism	LC/MS Neg	4648	407.28	57573	32823472	567589	2436675	444108	554809	118954	369963	118979		136760		108442696	96418	6618562			136770	37962644	138841	113999	8317534	435321	29781	54481	201584	1822972	1108928	571489	149838832	3727207	779580			274257	1695847	7513849	68635	381769	1235664	103567	443615	437174848
3667	inosine	Nucleotide	Purine Metabolism, (Hypo)Xanthine/Inosine containing	LC/MS Neg	1602.1	267.073	1123	748072	1870975		547495	1666014	513946	5236048	12339505	167395	10625163	1078190	220924	1219467	3362458	1156564	638634	2.00156e+06	2627309	4.16297e+06	2459843	734677	1085088	707762	496901	1032314	20122160	1289819	7770815	5051112	839647	1282519	3898899	323640	1726278	2169922	165356	2043314	761786	271658	791946	15520168	3193931
3668	hypoxanthine	Nucleotide	Purine Metabolism, (Hypo)Xanthine/Inosine containing	LC/MS Pos Early	1295	137.046	3127	146952128	42117100	97891768	74755792	136302608	231657360	325963712	62235696	85466680	250485696	56832996	131770216	82302312	328857248	44562912	25875032	82054048	174659072	180053008	194155088	282541344	78758096	82046928	16309490	125206760	351672704	267624704	374451680	209234736	235274272	351394880	193919136	203906496	215205504	412177632	190407056	221922448	173192992	56393412	191427856	98010056	173823264
3669	xanthine	Nucleotide	Purine Metabolism, (Hypo)Xanthine/Inosine containing	LC/MS Pos Early	1032	153.041	3147	25173996	19613950	18283250	26590876	20043920	16132944	59281352	20968334	9806863	26779504	13521348	22279040	8.15475e+06	198285776	12561637	8328089	39867568	99123200	21477148	31183824	146850208	16113592	25169776	938622	18179236	182721040	65954280	108910288	24984846	30041712	77414504	112667152	30691086	100149504	105301112	8038714	51774864	51733656	25667404	35433624	16116861	127068592
3675	2'-deoxyinosine	Nucleotide	Purine Metabolism, (Hypo)Xanthine/Inosine containing	LC/MS Neg	1688	251.079	15076	7.4597e+06	3899341	1238657	1194047	2836819	8.31867e+06	13712989	6.47284e+06	1.57643e+06	12078331	730784	1604847	1.83929e+06	9311826	2614065	344755	1065313	9195065	9133742	3.89419e+06	13935779	5881243	3.81994e+06	3.51269e+06	3.09139e+06	13605939	14259777	6169865	8702875	3964888	12875067	5436939	1141136	2284098	24817144	1.7373e+06	15443080	2460400	574651	2107058	14646872	7254964
3677	urate	Nucleotide	Purine Metabolism, (Hypo)Xanthine/Inosine containing	LC/MS Neg	757.1	167.021	1604		9336597	488387552	6551522	23751650		30913954	95729904	20513950	1489175	51347400	368710	94669640	83292776	45751592	34991540	73453688	20153872	65460192	7.02786e+06	90122304	5377377	9946514	27282552	1488746	6749166	117239768	215746	794676		410201	6529972	67855696	799919	3103811		409552	6.59258e+06	10229100	603928	2755825	17204064
3679	allantoin	Nucleotide	Purine Metabolism, (Hypo)Xanthine/Inosine containing	LC/MS Polar	1672	157.037	1107	975455	16308340	7328986	1.20808e+06	2902690	3.71539e+06	13139988	21015066	5057124	1.78657e+06	7.44599e+06	163741	6923124	12424294	5.14498e+06	5217870	28771406	7735555	11779171	6.00527e+06	8518486	3360300	2153768	3.44322e+06	2.40041e+06		6657926	18914940	566656	26670920	1.5126e+06	134294	7.49629e+06	9076067	4.7075e+06	4369584	35512644	1.35676e+06	3.00189e+06	3.57685e+06	939067	614944
3692	adenosine	Nucleotide	Purine Metabolism, Adenine containing	LC/MS Pos Early	2169	268.104	555	22058086	292887	2908880	688480	9052436	839589	1854124	943661	402184	10917358	124296	8521508	2190270	28381852			631279	1123542	714956	486756	1519566	412373	370445		1572424	24684920	764479	29768006	26883064	5577512	6606350	3286944		5550455	2587126	3032274	1972496	613867	39501752	60509	8.02167e+06	8.38356e+06
3693	adenine	Nucleotide	Purine Metabolism, Adenine containing	LC/MS Pos Early	2221	136.062	554	89863728	7184440	329002976	26831902	14763965	100580032	54021792	9987124	129208992	14142146	10442329	22368648	1586068	284540928	12145775	17021280	17031604	59516096	3321078	5416700	471429472	68340136	63830048	12752210	11294515	5531675	61162032	7725801	5415254	46809372	28680876	5186817	2109934	44133652	40060300	65777540	47496196	10515642	15488565	15758698	4240980	5547281
3694	1-methyladenine	Nucleotide	Purine Metabolism, Adenine containing	LC/MS Pos Early	2133	150.077	1527	3891224	8.04276e+06	13079831	5573699	38167352	20196552	17491312	3252300	8165816	8.22689e+06	12647966	11126092	1705368	15434071	6503702	5650413	21019636	3960267	6251648	6305343	16355004	4900061	7902647	29577372	131325	16101330	3344509	13339060	2428293	10167447	3802112	2714598	10561267	32747680	34366632	930674	17518336	7794707	22843768	23323366	448012	2734985
3698	N1-methyladenosine	Nucleotide	Purine Metabolism, Adenine containing	LC/MS Pos Early	2120	282.12	15650		394489				884889	2156721	569334		1671445	1218417		106284	2.076e+06	1915515	287486	1737005	1.78518e+06	870787	1015110		165038	127002		308665	1865053	245090	1642153	502871	199333		145803		118506	282387		186023	82682	403806		716229	212627
3708	N6-carbamoylthreonyladenosine	Nucleotide	Purine Metabolism, Adenine containing	LC/MS Neg	2164	411.127	35157					73079		50501	976814		728824	319229		747921		336426	432328	468711		163674	850169	28417	654144	30716	29635	45528			1339616													256851
3713	2'-deoxyadenosine	Nucleotide	Purine Metabolism, Adenine containing	LC/MS Pos Early	2252	252.109	1553	924639	1295745	413962		494679	1967366	9070976	1.85561e+06	625905	1403631	660670		325058	6534034	7379485	852328	3438824	724666	1580145	2261277	3.4697e+06	1.76712e+06	2672213	434452	1361845	229629	554692	81832	272177	1025582	2705289		966893		370922	202673	2502657	431503	180817	296248	4509539
3726	guanosine	Nucleotide	Purine Metabolism, Guanine containing	LC/MS Neg	1662	282.084	1573	81946	718247		69248	836906	300579	1588335	3489862	30265	3454465	205892		353691	109387	590736	150062	445046	437054	749431	444263	49936	756843	161081	292270	832358	7577684	262836	1140791	2743747	634832	168022	549260	98412	112214	142806	43194	1383134	173289	100491	52567	4548799	1238872
3727	guanine	Nucleotide	Purine Metabolism, Guanine containing	LC/MS Pos Early	2032	152.057	32352	23679552	8925048	122084400	2594179	25401292	87492728	18324092	11143534	4256186	15775312	1964422	13972247	4217769	145523552	14557354	908243	6350096	102796680	13285889	8815510	98279360	12245273	25702200	6234770	14608590	35055064	29896894	9199087	33566568	60496848	16010133	10834508	45857624	18717078	108850928	26100498	127566304	182600080	2406671	47623412	35763240	62880396
3729	7-methylguanine	Nucleotide	Purine Metabolism, Guanine containing	LC/MS Pos Early	2175	166.072	35114	89537272	56764020	210604192	47732860	122760128	150010560	52321424	37544448	40823616	55519368	56045424	137443552	36931628	80870968	24173348	27963648	74186312	88064608	57622320	59905820	75965912	45947416	51663376	83691816	49510808	53663512	102638224	144919760	67088720	2654293	67955544	57224020	64174436	77903520	120389720	64375536	114392144	41451404	54482724	56840524	105084448	2062564
3739	8-hydroxyguanine	Nucleotide	Purine Metabolism, Guanine containing	LC/MS Pos Early	951	168.052	38672			6383247				41490		44437			115973		363348			179130	2498172			393024			98763			357671		90016	105189			103378				176546		54549	45481
3743	2'-deoxyguanosine	Nucleotide	Purine Metabolism, Guanine containing	LC/MS Neg	1700	266.089	1411	1.746e+06	4051348	189527	224926	1467824	6832133	8851823	7442578	714059	8203370	545341	652984	954802	3174235	2643774	309764	497032	6223474	3544797	1284532	9292584	4580517	2.66142e+06	1599079	2295622	1712056	3951735	547246	3214027	2874709	1766601	1919011	646962	266828	10368013	541666	11664507	2.04573e+06	175079	1070126	11569117	3592648
3746	N-carbamoylaspartate	Nucleotide	Pyrimidine Metabolism, Orotate containing	LC/MS Polar	3800	175.036	1594													160588		53680.8		220917			198186					51269	333717			48013	192402		1757392				53500.9	1.49132e+06		226614	278866
3747	dihydroorotate	Nucleotide	Pyrimidine Metabolism, Orotate containing	LC/MS Polar	1910	157.025	601		184842		489975				1.61584e+06		70396.7	576930	40926.4	6413695	1091809	4.44446e+06	150941	2674086	52875.4	87594.2	2.51365e+06				65293.5	498646	404786	87967	185169	119980	3.04171e+06	65775.6	13633857	72366.2	104216	101388	5.26952e+06	49289196	529486	4.01869e+06	2680942		71384.3
3748	orotate	Nucleotide	Pyrimidine Metabolism, Orotate containing	LC/MS Polar	1638.1	155.01	1505	63112708	169266480	254877488	77169392	23133020	155220208	301684896	168535264	21147922	129274872	80188560	18269248	48374740	393593536	71630928	94220552	213838080	659218240	40290856	85607944	95397424	214494464	37354424	68940344	37335748	173998912	293021984	89469128	1.85212e+06	265187408	33195336	511240704	91100872	259108048	420960288	465962112	3139781632	847324416	647567104	647345408	13044290	8978530
3750	orotidine	Nucleotide	Pyrimidine Metabolism, Orotate containing	LC/MS Polar	2250	287.052	35172	362785	4364283	5.10895e+06		7873499	8122808	4.2209e+06	4845150	1.17277e+06	4307955	1.73945e+06	5.956e+06	2.29617e+06	6.64657e+06	1748380	773542	4819059	4.83476e+06		2431102	5126277	4849548	3800711	4.86104e+06	316127	105258	7661414	10576823	5.73926e+06	4803361	683798		127329	104948	9955298	102559	14297552	3138376	4467746	5349876	2.68226e+06	4.6156e+06
3760	uridine	Nucleotide	Pyrimidine Metabolism, Uracil containing	LC/MS Neg	1457.6	243.062	606	1900951	8721371		1667967	5933511	10242065	18034088	15821190	1287654	15040781	2520876	1206598	1.02027e+06	8131193	7284919	2100069	3525715	21363432	4447155	5806117	4445372	10604827	11085206	5785840	4736088	43521128	8262777	18073742	6571179	19216560	24562576	15352500	1016607	3691963	5186142	3977853	25575528	3620506	2710135	335039	10146082	19256492
3761	uracil	Nucleotide	Pyrimidine Metabolism, Uracil containing	LC/MS Neg	1086	111.02	605	13866559	8415280	28840408	10280354	4477086	9682639	13236864	1745985	4722870	8888563	2977108	16752381	1295220	29719314	1910550	2378104	10733423	13069265	5959769	7219676	36164560	3713303	12098164	5804154	7293000	38217364	26901244	25003784	11999750	7356997	30094468	24534146	10574522	37466364	33464864	5242600	29913136	28570252	9695194	30152948	8255829	57992760
3762	pseudouridine	Nucleotide	Pyrimidine Metabolism, Uracil containing	LC/MS Neg	1100	243.062	33442	8902543	146884	13198712	154548	5278171	1904048	361488	148022	116336	292408	632010	200684	1837560	2939089	1.04543e+06	49101	685118	321008	2022110	134348	910838	167995	2089479	102357	108773	1459313	664161	807243	309799	527011	586863	335128	2730691	710552	809242		4239633	1.65972e+06	231677	1259778	72145	768192
3763	5,6-dihydrouridine	Nucleotide	Pyrimidine Metabolism, Uracil containing	LC/MS Neg	1119	245.078	61833	164648	237402		466394	1584769	2402578	749727	246401	21274	453997		421644		1104817	82440		626519	682598	98896	185978	965773	274514	136137	273320	155009	2886965	1780581	7087590	717847	668535	1133400	563061	61885	844336	2181825		1992296	990303	410198	84147	282477	1158044
3764	2'-O-methyluridine	Nucleotide	Pyrimidine Metabolism, Uracil containing	LC/MS Neg	1831	257.078	57655	99117		268383		62515	127517	85689				40712	113687		188792			73038	57476			159980					281582	59628	116857	79450		73418	116228		298434	181093		142512	159310	180593	121604	31574	213743
3765	5-methyluridine (ribothymidine)	Nucleotide	Pyrimidine Metabolism, Uracil containing	LC/MS Neg	1778.1	257.078	35136		195711			237708	186840	602008	129596		524138	278811	30448	158019	69302	173909	111663	705128	215884	777138	615722		155476	79365	102305	236689	9007442	354181	1447459	1098463	424089	971540	606919	72501		300053		430440	51795	123476		1048648	2133145
3772	5,6-dihydrouracil	Nucleotide	Pyrimidine Metabolism, Uracil containing	LC/MS Neg	1120	113.036	1559		1170721			143424		2219152	1412916	204338	353654	386244	6386055		104457		555760	1528178			462958	518666	393855		208939			666546	146381		89386	1976842				188318			129642		266131		118453
3776	2'-deoxyuridine	Nucleotide	Pyrimidine Metabolism, Uracil containing	LC/MS Neg	1586	111.02	1412	3435798	7273292	1.91358e+06	2.07827e+06	2.03204e+06	3.24262e+06	6355406	5699583	1315967	7603057	955934	3638792	638130	4656471	3422846	1241586	2394994	8.02171e+06	4130861	4281697	8651913	4182351	2512494	3804178	2115362	17455612	9015400	8.13935e+06	3736143	1994374	14290930	9476482	1164384	4990652	17883810	728233	11191881	3732150	705159	1353491	8150673	15087700
3777	4-ureidobutyrate	Nucleotide	Pyrimidine Metabolism, Uracil containing	LC/MS Pos Early	1095	147.076	22118	6.57018e+06	5743805	37310184	12601979	2106098	10890205		5397129	3429250		3.52615e+06	6133876	6487398	11097843	2586830	5124887	8920893	16143094		6.53263e+06	10095099	3.83303e+06	7028021	5815043	3821157	28959326	37622820	50573424	488401	2199977	66072792	58728364	2206670	68278480	20804224	13659238	3267796	4030790	18008404	6127306	2435245	33666512
3778	3-ureidoisobutyrate	Nucleotide	Pyrimidine Metabolism, Uracil containing	LC/MS Pos Early	1207	147.076	57549							590350			1.01356e+06							65233												407646				83260
3779	3-ureidopropionate	Nucleotide	Pyrimidine Metabolism, Uracil containing	LC/MS Pos Early	875	133.061	3155	1934781	5761225	418325	742719	3048696	179422	1.22377e+06	63920	2472729	1642121	1109983	89577784	995971	583266	320208	704596	525272	1001518	401971	4639849		410795	158651	5901358	1045164	811931	322175	26589194		1167935	30631820	10380885	1112347	5266744	2163216	603503	1436418	3.88158e+06	334508	3697846	1330693	62324144
3780	beta-alanine	Nucleotide	Pyrimidine Metabolism, Uracil containing	LC/MS Pos Early	1905	90.055	55	25307772	10796269	745937	1761416	2893788	3150498	5233466	2501307	2522115	2169878	2285011	2454570	2162451	3.7351e+06	2306556	2402785	6193372	5398221	692113	3094219	4467441	1421877	3356961	7788926	3954649	3237072	3256006	6148610	108570824	19910406	3675895	67214216	2974496	3852858	4160180	1.00608e+06	3026616	5073515	1943635	12082812	9703808	104794352
3791	cytidine	Nucleotide	Pyrimidine Metabolism, Cytidine containing	LC/MS Pos Early	2124	244.093	514	4935892	5101735	6652334	7683965	1848065	18017192	7384666	2427487	1478499	7660415	218698	1845966	1581553	9580202	833503	739439	4332513	13747308	2890962	3017272	13219504	3726553	20877990	4556291	14276156	20165476	6812973	5793471	9736391	61947128	13146591	5771559	3.42062e+06	6695791	8784812	10560484	102828904	22881924	4029000	5919720	13744547	7.67564e+06
3792	cytosine	Nucleotide	Pyrimidine Metabolism, Cytidine containing	LC/MS Pos Early	2060	112.051	573	59722440	528805	449753216	21097260	843275	273539776	4116338		14791101	1235187		6062609	413270	73762144				21311660	481494	144440	36824224	7330272	21198080	21753108	6490709		6589937		234518	7998405	2639042	1114295	10699784	31369452	15151180	10615629	36127320	16285615	1.92051e+06	13625324		425479
3801	2'-deoxycytidine	Nucleotide	Pyrimidine Metabolism, Cytidine containing	LC/MS Pos Early	2193	228.098	15949	10299953	1328367		4149577	220246	47528784	9101893	1.92244e+06	516998	4678278		2466398	1021461	405312	5062995	149478	2127820	3393778	1019025	2760350	1872685	2199132	14261709	1398719	4817453	1033171	1.59103e+06	1.28359e+06	1.04686e+06	16241493	17129492	1736314	1004636	1278100	2537102	3.53701e+06	29008012	1107995	250919	615740	6.19455e+06	1183318
3812	thymidine	Nucleotide	Pyrimidine Metabolism, Thymine containing	LC/MS Neg	1963.7	241.083	2183	9424530	8722250	3362412	2103649	4959853	11223085	15556776	9443826	2.75757e+06	16473546	1473801	4402875	2018701	11936088	7422394	1889778	5609287	11344326	10774791	10370504	15049248	8790699	7.56084e+06	10430622	3.87501e+06	20993466	14184036	23958184	14584467	7556938	23245644	15899923	3.31432e+06	4268670	32676554	3149108	21093004	4617877	1944308	2415283	15037648	15434618
3813	thymine	Nucleotide	Pyrimidine Metabolism, Thymine containing	LC/MS Neg	1654	125.036	604	242970	5594082	1.6328e+06	3121714	2580917	1619066	6919754	1039727	986850	3643701	3167123	6545271	2763163	3.04654e+06	2498510	2195303	8794159	3575917	9537305	3910160	4616898	1.51887e+06	1551297	2146469	1895964	25745264	9009105	19507826	9505652	599685	10142962	16233660	4249977	18921176	11262639	531078	3487963	7364197	1035975	7561171	4880188	29952682
3814	5,6-dihydrothymine	Nucleotide	Pyrimidine Metabolism, Thymine containing	LC/MS Neg	1637.8	127.051	1418		541700	83452		80889	91244	1082949	194509	71392	482480	489452	1242424		68179	241124	262822	891778	258975	107381	299942		190529		149380		77177	119461			112504	366680		81401	123732	172863	91010	177544	141804		76758		70893
3816	3-aminoisobutyrate	Nucleotide	Pyrimidine Metabolism, Thymine containing	LC/MS Pos Early	2190	104.071	1566	6.96274e+06	22946920	974110	688260	5684389		1642845		953761	709430	3633442		1232703	9219802	3915993	1817729	1291657		1315269	816537		1139973		8884663	2000681	22371586		4825956	11192843	1351258	552217	12548141	3296123	1156241		805986	2698662	801757		2227108	18978164	4440089
3817	methylphosphate	Nucleotide	Purine and Pyrimidine Metabolism	LC/MS Pos Early	544	113	37070	1253767	1098074	3290862	2104433	1443248	7474033	5944416	9838998	5515775	7425621	2573886	1585627	2320719	33368620	3876550	1832651	1363480	4508325	272294	417410	21012620	3836484	2870580	1065660	235825	1056315	807208	2137970	922396	7401777	5278299	2095138	2938427	4430922	641352	1183765	176394	1733804	3236026	2871274	163160	3250248
3834	quinolinate	Cofactors and Vitamins	Nicotinate and Nicotinamide Metabolism	LC/MS Pos Early	845	168.029	1899	154739	59263	1574123	1009577	2254334	770764	336408	255135	1244377	493518	382476	1.04413e+06	694890	1764659	824240	574644	228465	403440	1184822	212497		161233	44899	3034130	875766	888148	872142	411047	1736733	191392	395134	175645	849961	242298	3010837	522091	1075370	400857	356780	260087	228616	298474
3835	nicotinate	Cofactors and Vitamins	Nicotinate and Nicotinamide Metabolism	LC/MS Pos Early	1673	124.039	1504	200602176	82884352	252574656	156914240	81373144	258178560	215897584	100358064	92179216	254638464	56175352	246577616	38338292	158690992	29361848	64201936	120010576	58428720	88029104	92748296	235586784	60889856	229776192	107946360	110824648	383464960	258883056	294345088	257739968	312662656	398372704	207402336	119344704	223060512	291379968	153336944	331913600	134907808	257306736	121346824	214428080	462642048
3836	nicotinate ribonucleoside	Cofactors and Vitamins	Nicotinate and Nicotinamide Metabolism	LC/MS Pos Early	1536	256.082	33471	1926357	1697397	31850474	3044575		3.05918e+06	40545732	10541182	165582	17776806	191752	401296	1072000	29044806	386160	369601	1415889	111182328	6.19848e+06	6353519	18259036	30498724	182161120		127332	24049074	1062146	7223281	4208129	84907264	81883632	21959484	1.64071e+06	42229216	31747002	133396888	39380008	334865	50456360	1165593	6246367	30714662
3838	nicotinamide	Cofactors and Vitamins	Nicotinate and Nicotinamide Metabolism	LC/MS Pos Early	1942	123.055	594	2619701	242624	3053627	2228818	816862	3745048	903707	926521	540257	920404	345850	1853291	508769	420790	393141	291860	664408	2691857	1028981	414977	708534	540199	1139216	1.03956e+06	1276765	813464	1364459	2914126	781188	688650	1212788	1438576	484859	629842	1606745	2275561	5146863		2729741	590736	1397639	792990
3841	nicotinamide riboside	Cofactors and Vitamins	Nicotinate and Nicotinamide Metabolism	LC/MS Pos Early	2040	255.098	33013	56305128	6556834	384596	51289096	4463768	72583752	23098452	13068908	39117860	7119998	4278159	64692676	8785104	22836704	6445888	4.60803e+06	10828328	26449818	17006062	9948614	496229	605318	46181620	15332202	4456239	5581054	25072784	29473704	8555519	856873	3082158	415886	14576901	623792	911696	25695834	1942690	18893062	98440144	6495854	9924730	147146
3850	1-methylnicotinamide	Cofactors and Vitamins	Nicotinate and Nicotinamide Metabolism	LC/MS Pos Early	1940	137.071	27665	28405312	4604734		10049365	57145828	12480721	3829899	6720554	42472692	10677369	27273032	1.6597e+06	3.66221e+06	21196896	9251765	11436639	11294721	9748154	5810819	8106698			13814868	71766576	3183638	33428718	32638688	22944984	59921544			76539	39868080			32528348		73949560	59698392	20634330	42815452
3853	6-hydroxynicotinate	Cofactors and Vitamins	Nicotinate and Nicotinamide Metabolism	LC/MS Polar	2000	138.02	27680												207815														526745	217665	785536	5.38754e+06	1.9031e+06	3.96998e+06	1.50022e+06	194188	1.78135e+06		457377	1881932	2.74874e+06	2.15993e+06	3603508		1740035
3855	trigonelline (N'-methylnicotinate)	Cofactors and Vitamins	Nicotinate and Nicotinamide Metabolism	LC/MS Pos Early	1388	138.055	32401	74760	59696	21101156	218504	596056		140465		200338			9806227		531394	136296		258399		110539		3224719	8643373		1474789			303232	707834	3377222	7.96287e+06	21925684	25682154		32639920	13789588		73308584	498829	206379	950628	215945	24198418
3857	N1-Methyl-2-pyridone-5-carboxamide	Cofactors and Vitamins	Nicotinate and Nicotinamide Metabolism	LC/MS Neg	1668	151.051	40469	134733	339502	603721	458257	2709796	403880	547829	426392	317734	694911	788081	60954	75223	400864	552296	363251	460913	299573	202125	319811	449734	251157	339169	2452990	286643	447812	520395	530832	551038	191090	735800	514721	598733	485180	476925	249289	3258955	399261	632905	734852	485701	1150406
3862	riboflavin (Vitamin B2)	Cofactors and Vitamins	Riboflavin Metabolism	LC/MS Pos Early	2292	377.146	1827	565081		4574240	134660	165919	217425	688217	527125	190533	262420	354359	2091602	144926	837365	151334	59985	289708	225885	54116	82030	1101750		284733	298422		3305126	893913	2377071	1195930	874572	1570850	1673602	204291	1556247	2362082	116909	3702660	917110	451064	866280	1740142	2188385
3865	pantoate	Cofactors and Vitamins	Pantothenate and CoA Metabolism	LC/MS Neg	1143	147.066	63061	1089148	992832	2586592		1820061	1846235	5468156	19689680	2.39702e+06	3070477	4945911		2714492	2368757	1.33421e+06	3439631	1674169	11209274	4872184	6677812	8224618	8681786	12997808	1037180	199524	3569957	17448552	4377432	4564370		13863571	1558546	583430	1105993	8455527	871859	2840734	738058	4601817	2523378	375174	230021
3866	pantothenate	Cofactors and Vitamins	Pantothenate and CoA Metabolism	LC/MS Pos Early	1667	220.118	1508	240503760	57453316	123422648	70276848	196785744	172092032	221595184	225143888	48904940	141857008	109402768	211066768	87227280	117640672	34744632	108387664	106217568	154343440	67442120	227286816	239270016	169603152	72706168	120621184	78795864	101344392	448381888	158608576	147482048	91476320	369345504	120451680	167656096	52156884	478787840	39264200	220761808	140037600	115017872	123705104	149266864	279330144
3868	pantetheine	Cofactors and Vitamins	Pantothenate and CoA Metabolism	LC/MS Pos Early	2056	279.137	57555	540134					549440	1633002	94451	215396			565149		1581910		173891		649499			294005	116041	376618				147967		82614	171989	1993895				320860	1901682		91362			307919
3879	threonate	Cofactors and Vitamins	Ascorbate and Aldarate Metabolism	LC/MS Polar	2384	135.03	27738	49074740	20726496	84785296	4.90151e+06	77338768	44332092	23583186	58092808	13193591	12208675	26886024	11521672	7.1725e+06	39669712	31095576	5947136	12837615	32282968	23193006	12711145	52113644	36635280	11310026	25729768	57564624	34398100	47101692	12783969	11609747	295603200	37245232	299862752	16315342	110490080	161908096	19362028	749152000	73064760	19143120	100411864	663537216	12126615
3882	oxalate (ethanedioate)	Cofactors and Vitamins	Ascorbate and Aldarate Metabolism	LC/MS Neg	603	88.988	20694		437485	611406	281264	1358302			207324	505801		701623	893599	290602	386258	613646				157661		303328		160454	442739		4029009			2184313	2901415	2.04641e+06	4218748	226384	883361	361082	597750	4431853	2015870	549607	1682598	3836793	4103146
3883	gulonate*	Cofactors and Vitamins	Ascorbate and Aldarate Metabolism	LC/MS Polar	2750	195.051	46957	11559487	12048757		16884474	17680580	35667220	19802568	15131968	10584790	10114050	4.07129e+06	8600531	3.83142e+06		3.79327e+06	10768944	2585162	13424966	20682356	6.63479e+06	17622894	11759139	3.52962e+06	5.00508e+06	3.69304e+06	1.2792e+06	32497304	15230823	3890641	15300230	19378546	2578733	6.48845e+06	8267974	16649554	11754326	16981904	9282923	9600032	10144023	5.73133e+06	3367889
3885	alpha-tocopherol	Cofactors and Vitamins	Tocopherol Metabolism	LC/MS Pos Late	2522	430.378	1561	140991840	56680120	130649024	85356152	150066640	110866592	156299616	127132208	53655888	92287128	156602960	265095664	109176592	113764952	223344336	159599248	95063936	131353440	88946208	162273200	198236064	103452864	47950784	163115376	72897744	498552928	165685280	208388656	241793536	319883136	383698784	505623200	206470912	316100288	336006720	130752496	443913056	396076640	271036512	278230496	932788928	507188544
3886	alpha-tocopherol acetate	Cofactors and Vitamins	Tocopherol Metabolism	LC/MS Pos Late	2702	490.425	38288		53212									60816	9785586	52217		120327			105227				492155				4348748	2890497	1408436	3324814	20425466	13074469	8079689	7.48852e+06	4180669	2025785	691804	80591136	53413320	3651779	4992535	154906320	2532163
3889	delta-tocopherol	Cofactors and Vitamins	Tocopherol Metabolism	LC/MS Pos Late	2259	402.349	33418	2199017	952001	1728078	592323	1478547	473809	2246783	2235248	2154544	502816	2608548	6188653	1030283	739402	5028660	1236397	2068646	568802	1308215	1208027	1698467	1715552	891095	1406517	2955945	17996228	4045428	4682581	8604093	11190853	10346241	26356420	6945930	13809603	22969308	3537391	39461276	18339014	8724964	10422268	72944768	20471292
3891	alpha-tocotrienol	Cofactors and Vitamins	Tocopherol Metabolism	LC/MS Pos Late	1986	424.334	37502	288580				133050						355495	6125701	203002		545474	319283					116233			700011		17117960	4400314	3285963	5956876	14687974	12630434	29736980	2639556	10719049	495610	850234	1.36706e+06	19376368	8049893	16474012	5800834	33722516
3892	gamma-tocotrienol	Cofactors and Vitamins	Tocopherol Metabolism	LC/MS Pos Late	1918	410.318	37501	727438				193000	283463			366086	186246	674629	8310075	295020	67683	981268	339783				141251	192826			1297223		14959690	5231765	3297809	5935607	10186444	9350848	25105722	2524437	7422100	316037	1234475	912546	13606438	8092951	8197354	2138717	28514492
3893	gamma-CEHC	Cofactors and Vitamins	Tocopherol Metabolism	LC/MS Neg	3843	263.129	44876												333624														327800			124008	250357	235185			1446850	245730		138604	260008	62037	182604	144092
3894	gamma-CEHC glucuronide*	Cofactors and Vitamins	Tocopherol Metabolism	LC/MS Neg	2500	439.161	42381			209510		212990											47325				40899					55742				265359						40444		1237947		141126	339165
3896	alpha-CEHC sulfate	Cofactors and Vitamins	Tocopherol Metabolism	LC/MS Neg	3090	357.101	47666	1379669	77957	4147981	914595	982579	887388	488538	562136	152971	591852		11754867	195838	641527	315942	1159952	577327	743955	626191	365594	528102		99866	552383	580015	9208768	4875162	15208324	13720356	6191283	8298401	6.91555e+06	345059	27758804	13467094	3481101	4327858	4404694	4687142	2382470	28219092	16762233
3898	alpha-CEHC taurine*	Cofactors and Vitamins	Tocopherol Metabolism	LC/MS Neg	4117	384.149	62283			177173									214051																		118002					315694		290035		240697	85174	306485	197708
3901	delta-CEHC	Cofactors and Vitamins	Tocopherol Metabolism	LC/MS Pos Early	3467	251.128	62287											174163			100558			172402							426970		530607			319748	555081	301018	353581		1414142	1.75299e+06	208438		886961	143096	1.6786e+06	1287829
3904	gamma-CEHC sulfate*	Cofactors and Vitamins	Tocopherol Metabolism	LC/MS Neg	2909	343.086	62280	37268	54641	695788	205989	178343		52322	175104		51539		237924		150369			124484	75778	111367	55860		103729		147159	103064	54013	703408	1913077	1637519	915750	621968	1313845	93715	934105	3556394	535830	1329891	526188	885654	411985	5.86543e+06	1354022
3907	gamma-tocopherol/beta-tocopherol	Cofactors and Vitamins	Tocopherol Metabolism	LC/MS Pos Late	2384	416.364	52473	46458240	21309180	27189072	26226970	39480552	10878971	45111172	31821124	23929760	13530902	46974936	78885536	11612298	19142268	47440948	32073452	46104936	14612429	20239962	29543408	33892032	38419352	13039258	43705536	55898900	181479200	43786280	53309116	68325984	124709280	101410488	199012448	63707436	92918472	208469472	31869994	357409280	148500832	89271560	98240152	626694016	196229264
3909	biotin	Cofactors and Vitamins	Biotin Metabolism	LC/MS Pos Early	2253	245.095	568																										447022		1593172	197702		438843			436960			114950	70566				222102
3914	biopterin	Cofactors and Vitamins	Tetrahydrobiopterin Metabolism	LC/MS Neg	1398	236.079	12358	138463	278171	688236	133059	240046	387206	272957	259089	167685	222698	123563		181074	232685	107462	190082	241653	322886	256934	246347	235233	293860			156595	211986	303473	437636		96969	298450	148060	93903		351404	347013	337875	64389	133368	54703	108429
3930	bilirubin (Z,Z)	Cofactors and Vitamins	Hemoglobin and Porphyrin Metabolism	LC/MS Pos Late	1840	585.271	43807	13023613	11924941	67441680	19508550	70464288	50815040	54070936	63328140	54501444	31026498	35717576	36710308	22411282	38139392	14597904	9325260	4751798	35331044	4436293	50350664	60374692	27049106	38133308	70000232	8.21513e+06	2212156	40204096	10810246	2285397	22884008	2125782	12267249	55142856	18290768	52676880	39578904	27292476	29881466	6842917	9197094	1865942	1205687
3931	bilirubin (E,E)*	Cofactors and Vitamins	Hemoglobin and Porphyrin Metabolism	LC/MS Pos Late	1045	585.271	32586	970144	435857	2700019	471081	2998931	1281514	493767	956881	686690	536082	507165	900405	428041	1054953	355684	277853	250006	447503	441476	1403988	1026836	263672	1086720	1.00494e+06	405261	95204	1206547	116385		540915		279815	652180	334751	799276	650071	635293	606888	208858	217941	64910
3932	bilirubin (E,Z or Z,E)*	Cofactors and Vitamins	Hemoglobin and Porphyrin Metabolism	LC/MS Pos Late	1265	585.271	47886	295770	202909	805209	519022	2045844	248423	955229	1915254	851046	1098181	837431	1851562	825143	1793518	403044	257016	287127	1930523	221149	1049955	2058515	474188	752920	740191	350569	407802	1.42951e+06	494893	184596	1293998	386744	246474	880538	631623	1856648	1.02932e+06	582759	461118			366125	75771
3933	biliverdin	Cofactors and Vitamins	Hemoglobin and Porphyrin Metabolism	LC/MS Pos Late	1016	583.255	2137	879567	685374	8495603	815191	3504627	1566010	2904923	2706779	3000423	1170454	5783554	810802	894320	3794732	7122561	435695	535329	2896582	562137	4772966	3970862	1083368	1420547	4936393	688137	207285	2090605	689415	163323	1077361	123157	792277	2104630	792891	1.84039e+06	1657655	3423436	1496167	294882	544155	218357	74522
3934	I-urobilinogen	Cofactors and Vitamins	Hemoglobin and Porphyrin Metabolism	LC/MS Neg	4190	591.319	32426	2603429			620824		100302				1633680		22461702						291029	1151404							14924196		6363257	271357	5377410	3010061	4179535		1708594		3096247	7612536	92896	2150968		29189148	5827160
3935	D-urobilin	Cofactors and Vitamins	Hemoglobin and Porphyrin Metabolism	LC/MS Pos Late	935	589.302	40084	11084726	46983		2891150		787103		151804		12231533		4925863	1203364	1471846			122533	1175914	2477977		613612				422244	4494373		2207517	201469	3073957	1019355	4475428		5204483	99335	1968575	4278345	404855	3087217	73906	6870556	1576342
3936	L-urobilin	Cofactors and Vitamins	Hemoglobin and Porphyrin Metabolism	LC/MS Neg	4624	593.334	40173
3942	thiamin (Vitamin B1)	Cofactors and Vitamins	Thiamine Metabolism	LC/MS Pos Early	3050	265.112	5341	4356650	1104600	13658482	2446423	768164	4207052	7589692	1.02523e+06	1800460	3566482	213778	9566840	1219620	7.81309e+06	399618	602327	1.02295e+06	3211372	513055	1550633	5916167	1126929	1949692	1394943	1163980	23135752	8647442	11972943	8776651	5588012	50174232	13532885	486083	12533486	22525812	9969663	32688120	3347481	5499038	3685240	11035477	15273003
3945	5-(2-Hydroxyethyl)-4-methylthiazole	Cofactors and Vitamins	Thiamine Metabolism	LC/MS Pos Early	2310	144.048	27673	1006956	250907	1427830	273002	705331		79846							105387			633537		318273	80110	3060684	3000785	1905608	258023	2713936	1374619	429762	1926078	1248684		16186290	1105320	872993	1602456	223409	322112	3216308	3518362	254079		106165	1607822
3946	hydroxymethylpyrimidine	Cofactors and Vitamins	Thiamine Metabolism	LC/MS Pos Early	2207	140.082	57565	13921442	532734	2494450	1222467	364599	610414	2448799	318520	103346	518097	7324462	2832857	1634601	2219238	533512	773719	222430	34690192	127536	1152857	7885521	7.20226e+06	1990878	667668	2187079	485176	23299328	1357458	464285	12901491	7685531	1155488	1091102	1285393	1439199	1494221	5704355	1686262	575025	933000	8892255	247717
3950	retinol (Vitamin A)	Cofactors and Vitamins	Vitamin A Metabolism	LC/MS Pos Late	1636	269.226	1806	93636	312738	93938	409390	141025		60638	206378	427142	229004	1319129	300362	687940		2251592	645406	141174		358355	289087	368759	244168	2493619	681492	171866	177133	208680	109715	235898	475725	736998	636081	493149	216547	250863	83416	742886	532710	581641	463580	3882680	559277
3952	carotene diol (1)	Cofactors and Vitamins	Vitamin A Metabolism	LC/MS Pos Late	1720	568.428	57635	1794951	1074193	3706431	885444	3933185	1509079	1181489	564110	398467	1152150	668996	1147232	708687	404884	1071128	526469	5000960	791624	4560274	1998076	350357	309102	726070	2237628	3257903	79497	1121853	5187911	2879542	1.57815e+06	612185		862511		3.89187e+06	1217538	2787802	763936	2284244	851442	15160671
3953	carotene diol (2)	Cofactors and Vitamins	Vitamin A Metabolism	LC/MS Pos Late	1904	568.428	57636	297818	259444	976699	178212	914598	256214	318844		64280	215198	190281	360004	142488	83416	251885	140121	698701	143950	748816	427592			153590	452918	530706		327362	1141396	972955	692935	298600		238666		2076842	286673	1043367	394361	603076	424330	4.82726e+06
3954	carotene diol (3)	Cofactors and Vitamins	Vitamin A Metabolism	LC/MS Pos Late	1948	568.428	57637	296329	102146	763319	104918	561283	134329	192531			158625	96310	105148	92551		231086	82097	416974	93714	375583	267081	99285		89837	361255	404504		153431	626968	118753		185268		121311		483923	118899	149770		182031	61935	797148
3956	beta-cryptoxanthin	Cofactors and Vitamins	Vitamin A Metabolism	LC/MS Pos Late	2560	552.433	57591	703437	376796	690370	1192952	578181	250840	259401	225418	114466	203983	613991	117882	627354	204223	320997	257358	528360	349328	545926	1440186	229721	286835	276165	400280	826841		87476	4539285			374651		536400		285228	357964	100478		187691
3966	pyridoxamine	Cofactors and Vitamins	Vitamin B6 Metabolism	LC/MS Pos Early	2975	169.097	2150	31294586	16151331	41332156	6073542	21607130	54616048	72392640	4860185	29804592	23778564	7432284	33002230	7.69936e+06	16244794	3248721	10137761	26650426	42702444	8.0951e+06	17510532	89450944	50013504	37233840	22377212	28959188	23649692	20917828	22521588	38573688	15650211	48285524	19676996	31307620	18049204	77753896	17914466	27406764	20480984	32220340	22354196	44524176	22022876
3969	pyridoxal	Cofactors and Vitamins	Vitamin B6 Metabolism	LC/MS Pos Early	2343	168.066	1651	10724932	5388913	15443458	3.87903e+06	8380300	7794814	24455488	16635801	6812960	21512552	9811940	10512545	1728874	29837362	7.65269e+06	9331227	4102174	15830914	5487268	4059804	46443312	27550152	9835082	12039768	4460255	28896330	16167480	4878129	13192682	18233734	34849016	20412068	19771368	4709594	40069212	3403361	34368824	15321612	11360582	5053381	25663780	28197556
3970	pyridoxate	Cofactors and Vitamins	Vitamin B6 Metabolism	LC/MS Neg	2185	182.046	31555	4400762	4152538	13155944	2383608	14088241	3340580	2098232	914155	493251	1844521	1345602	5242584	1360366	2081315	1.91783e+06	23606768	1250596	2903824	4645714	2650377	1912406	1239284	3176985	3.91626e+06	955455	22436334	12092096	7979415	24900070	20609006	22518762	18209730	3409538	20261076	6903788	4794500	30576740	11196696	16163044	35438852	9653717	19482040
3972	hippurate	Xenobiotics	Benzoate Metabolism	LC/MS Neg	2106.9	178.051	15753		560102	203805		7.8763e+06		3137524	307285		414556	4548329	127399		3934465	2924291	1018250	612078	2967176	40071	843876	799470	547958	245609	16170683	138310		297959		66500						1049194		1584618	4596192	1050554		19197
3976	2-hydroxyhippurate (salicylurate)	Xenobiotics	Benzoate Metabolism	LC/MS Neg	2184	194.046	18281					375971		58831				67963	36896		57429		290133	49086						113849	977823										130264				197017
3978	3-hydroxyhippurate	Xenobiotics	Benzoate Metabolism	LC/MS Neg	1687	194.046	39600		77788	332161				417811	178692			300359	375702	54359	613433	464986	533107	722549	1340068		306604	291800	45231	242679	152462	58875		220524							145771	420042		199792	684851
3980	4-hydroxyhippurate	Xenobiotics	Benzoate Metabolism	LC/MS Neg	1475	194.046	35527		415682	276587		988805		1112841	226780		249107	648792	892820	128946	692568	316738	992948	464568	4920405	131442	732612	627110	608771	249689	1318691	283163		169821		78295					36944	1965178		398763	194811	70194
3986	benzoate	Xenobiotics	Benzoate Metabolism	LC/MS Neg	1750	121.029	15778	348459	963502	1283513	874718	1612368	778022	999435	1132088	928657	2049808	2207025	1541411	1290939	6522603	977162	3040151	1605412	1033942	1166996	2492744	914807	575134	19105624	1683258	1392187	54049856	4534036	2.02896e+06	1035403	1114850	1.95447e+06	1364317	1590956	1523927	1458083	1085844	3515807	1935925	3784652	2567149	1217429	1586978
3996	4-hydroxybenzoate	Xenobiotics	Benzoate Metabolism	LC/MS Polar	1305	137.024	21133					135649			213892	195090							816128	2540780	1.95336e+06	182500	319568				215039	512639	499373	244192	224849	1.46057e+06	1.26764e+06	305212		147219	1.58172e+06	480449		277352			2.09773e+06	1482622	849261
3997	3-hydroxybenzoate	Xenobiotics	Benzoate Metabolism	LC/MS Polar	1180	137.024	15673						185258	374720			598252		263560					1.68834e+06							259413		281684	391881				667324	251715		380905	129873		391881					456630
3998	2,4,6-trihydroxybenzoate	Xenobiotics	Benzoate Metabolism	LC/MS Neg	1574	169.014	35892												21241																		676406							30739		47297	336527
4004	catechol sulfate	Xenobiotics	Benzoate Metabolism	LC/MS Neg	1906	188.986	35320					431063																			177795						1.04733e+06										281832	70241
4013	p-hydroxybenzaldehyde	Xenobiotics	Benzoate Metabolism	LC/MS Neg	2040	121.029	17665	351101	432895	439589	1089672			269669					768149		477987			559780			305831	469876		799590		1315489	3.80287e+06	779381		2315041		372420	1543778			3851800		2108819	859590	186378	473137	2131412	6326495
4048	p-cresol sulfate	Xenobiotics	Benzoate Metabolism	LC/MS Neg	2890	187.007	36103		42233			1445942				188774	1653538	752689			544905	98840		209394		271786	1576421				2723056	56085	1327538		96780	125349	57144							53715	205710	28080		921682	14947850
4062	3-(3-hydroxyphenyl)propionate	Xenobiotics	Benzoate Metabolism	LC/MS Neg	1980	165.056	35635						97194						277718																		89038	206875								120385	87912
4063	3-(4-hydroxyphenyl)propionate	Xenobiotics	Benzoate Metabolism	LC/MS Neg	1670	165.056	39587							85878					1376555		164374												1118299	115927		245636	1846118	442370	1237886		403169			249170	1746771		340731	120726	279893
4064	3-phenylpropionate (hydrocinnamate)	Xenobiotics	Benzoate Metabolism	LC/MS Neg	2860	149.061	15749	962900									425214													206282			100407				388089		2520543						5154884				475043
4066	caffeine	Xenobiotics	Xanthine Metabolism	LC/MS Pos Early	2106	195.088	569	1876921			386965	1461326		1788426		273050		1666784			815907	938935		1835474			1.73976e+06	967251		1748287	9992933	713753
4070	1-methylurate	Xenobiotics	Xanthine Metabolism	LC/MS Pos Early	1461	183.051	34395		1.534e+06	7467900	9005369	3298705		13520560	2891929	1404234	931372	4902639	206394	2223561	3405782	6896522	1042234	2513365	4899701	1876262	4.16641e+06	20610286	2543256	10295235	14402719	128400	111689	4894491		287154			81715	1706386		4750586	165407		66418	292137		564454	185034
4071	7-methylurate	Xenobiotics	Xanthine Metabolism	LC/MS Pos Early	1321	183.051	39598		3604806	5638849	2102531	11770433		1974064	172305	1987811	2232262	608933		1336703	7651658	1781939	5797790	10438191	13228780	11194997	1135107	11152723		34290768	13254401	239156		3724428						891081		9078499		518996					104663
4073	1,7-dimethylurate	Xenobiotics	Xanthine Metabolism	LC/MS Neg	1578.6	195.052	34400	5617983	5886004	1459520	13663716	7836276	59701	12478770	527699	717667	1639753	3227399	206766	774916	3743074	7763459	751181	8619348	4573083	2888248	2294454	13205363	2393523	38336688	53152220	1172963		619575	4329553	115322	101214	301244		930023		2733835	2483121	375546		446524	54264	171334
4074	3,7-dimethylurate	Xenobiotics	Xanthine Metabolism	LC/MS Neg	1418	195.052	34399	232458		435544	239152	249342		190171		85972	180252	99411	203251		655623	63016		108931	699187	216106	204047	361911		502287	62030			201405	162601			66477				395505		111209
4075	1,3,7-trimethylurate	Xenobiotics	Xanthine Metabolism	LC/MS Neg	1985	209.068	34404	102792			85438	162421		125033			23345	208868	28479			97047		117821	59771		49754	132257		146766	290630				134776
4076	1-methylxanthine	Xenobiotics	Xanthine Metabolism	LC/MS Neg	1568.8	165.042	34389	24241432	2710531	178556	6411302	3.53238e+06	2796996	6462669	434646	222378	2633292	570622	9875755	259753	2219612	876659	306910	1.72337e+06	6092067	325792	4673402	4606944	5.87962e+06	6.41609e+06		3296748	3428387		8176925	2266713	3.36258e+06	6486215	3.47368e+06		6125309	9154915	5624975	5.59175e+06	1.44789e+06	659195	1912905	3248738	3.88372e+06
4079	5-acetylamino-6-amino-3-methyluracil	Xenobiotics	Xanthine Metabolism	LC/MS Polar	1710	197.068	34424	5362285	1.06006e+06		1.53358e+06	3.41204e+06		5581916	1.19224e+06		354674	3025986	1.23578e+06		1.2947e+06	1.58105e+06	664124	2.19968e+06	1.53358e+06		643014	1580840	930429	4515285	12196915				7110905								260652
4080	5-acetylamino-6-formylamino-3-methyluracil	Xenobiotics	Xanthine Metabolism	LC/MS Polar	1424	225.063	34401	260347	442328		121067	1.26505e+06		1.46109e+06			199686	1430786			853363	378121		277336				118220	313914	669022	1.2869e+06				551830
4099	piperidine	Xenobiotics	Food Component/Plant	LC/MS Pos Early	2500	86.0964	38183	574667	230547	1577154	322836	1.75462e+06	446581	6105230	179771	5023133	522356	2088292	1294133	286261	523486	87476	503000	648803	1532299	7.29274e+06	738444	1279120	616347	734568	3343316	630620	5193589	11673031	1111312	34162068	39470920	3897124	1581080	297336	1757294	1597941	3769684	5767384	5717115	8375630	52360512	19865922	761535
4100	2-piperidinone	Xenobiotics	Food Component/Plant	LC/MS Pos Early	1675	100.076	43400	198052256	8577730	10129507	8259431	11065764	4926081	10677530	8.32926e+06	7.07585e+06	232659072	6254509	757108416	9477277	5948767	6865070	4851799	6.10444e+06	6939806	4591052	5584658	7962885	3273762	12614573	3503684	2.94968e+06	472064288	9586719	21429004	115918008	179584000	366699328	1007758784	108755048	984658240	26352152	7.04048e+06	17385652	25847746	9139380	378527104	21507488	437915392
4137	erythrose	Xenobiotics	Food Component/Plant	LC/MS Neg	780	119.035	27722	12159151	10756125	20413916	4933793	3017401	14076189	11139805	12231061		19513900		3931795		11693556			10514395	22130680			37454096	7563136	5337651	5306922	4402765	3679820	11999219	13887464	2801009	15078372	14530409	1851128	5428200	17401056	35872296	1769428	16107683	4223289	2285367	4455870	1289848	1624275
4138	sucralose	Xenobiotics	Food Component/Plant	LC/MS Neg	3140	395.007	36649	48214		47617									93794096									99098
4146	genistein	Xenobiotics	Food Component/Plant	LC/MS Neg	3754	269.046	32448					127148							133616312																	176143	73989088				66614				240057	287859	918089
4150	3-dehydroshikimate	Xenobiotics	Food Component/Plant	LC/MS Polar	1962	171.03	36764	1.07469e+06	1.75801e+06	145908	3971947	188918	3.43197e+06	5.11301e+06	1637764	4552099		312269			4894825	221992		766383	6076008		171791	7.58618e+06	1.42951e+06	4404936	1.94158e+06	2.89937e+06		745176	1703054	169494	3.86464e+06	1.57244e+06	3.32624e+06	24948432	6.44144e+06	6.02165e+06	1.12386e+06	10083367	2581022	352323	1.67095e+06	235420
4157	diaminopimelate	Xenobiotics	Food Component/Plant	LC/MS Pos Early	2569	191.103	15130	1.00948e+06	396893		758964	2392031	4668215	1563504	96952		2895803	435864	327550	4310870	496526			17840698	776823	18534192	4447849		807954	461926			2.04479e+06	1066202	28063890	2839157		2188360	3.8951e+06		971462	1249746	486639		598253		1583575	1314693	2732443
4173	levulinate (4-oxovalerate)	Xenobiotics	Food Component/Plant	LC/MS Pos Early	1433	99.0441	22177	872181	399746	1152974		687804	455868	879170	635943	499229	257303		526126	484253					1095312		419015		776528				882003	1138406	1062511	1934960	1273897	1058061	570346		922767	1512153	288592	1258113	1335417	1097039	744533	1767871	1354042
4184	1,6-anhydroglucose	Xenobiotics	Food Component/Plant	LC/MS Neg	919.7	161.046	21049	733570			1141305	2431969			1028938			1356697	23640560	2809741		1429837		2584638	971032		1.36695e+06	17061808	691042	1891841		1297694		7.20945e+06	6754540					1730575		6.79588e+06		4258477		6.90465e+06	6247262	40567392	255287
4186	2,3-dihydroxyisovalerate	Xenobiotics	Food Component/Plant	LC/MS Polar	1050	133.051	38276		1.26179e+06	1591177	11056683	1.11324e+06	899929	5.10869e+06	9449728	6443296	5.78218e+06	1.69226e+06	1.0067e+06	2.72886e+06	15966036	5860364	2.82603e+06	10852013	931377	73179312	34146888	4.84585e+06	1.33134e+06	20307262	6.23056e+06	2.16741e+06	561943	4.8107e+06	714291	428204	1.87611e+06	3.44175e+06	262339	460825	1.61176e+06	2.88044e+06	4.82569e+06	9559135	6.13144e+06	469499	149370	573609	1.23663e+06
4190	2,8-quinolinediol	Xenobiotics	Food Component/Plant	LC/MS Pos Early	2514	162.055	42975												154266														1191137	1848083		2472808	10928379	3.20857e+06	8991882	265279	46868708		119977	5742182	10026321	3932538	108691600		8511710
4191	2,8-quinolinediol sulfate	Xenobiotics	Food Component/Plant	LC/MS Neg	2612	239.997	48691																											626570	771817	29739694	37900040		35528164	2321468	2299892		1834328	6.39351e+06	16859296	1.01759e+06	3.91662e+06	154406
4194	2-isopropylmalate	Xenobiotics	Food Component/Plant	LC/MS Polar	2605	175.061	15667	41253336	10628855	13436269	9432895	32301966	10485074	19470736	61148108	3090934	7914148	6.6353e+06	6033243	25912610	32274452	525300	12859056	10465727	14213941	88624296	93522632	101511288	47120280	10232655	17125446	22275970	20574846	79345696	799622016	366983776	164495472	128330648	82647048	18051744	48977820	109428456	13216774	163543920	53647864	26892852	221853792	436041440	66142772
4195	2-oxindole-3-acetate	Xenobiotics	Food Component/Plant	LC/MS Neg	2076	190.051	40479										24872		49210														85593			531039	23288	34661	256209		126845						23699	33974	206234
4198	3-formylindole	Xenobiotics	Food Component/Plant	LC/MS Neg	3709	144.045	62863	3107237	1054677	7793433	4506144	800620	1493228	2521067	596569	1634354	2654074	1864793	12489526	771226	2178489	2098981	383285	1301321	772656	933302	819988	4624244	1943755	4433114	1868125	864609	5693420	5084341	1599728	5782496	1294472	2950833	10941597	2529394	8532800	6545009	418167	7192415	12288077	4135373	6974719	4321747	14160930
4220	gluconate	Xenobiotics	Food Component/Plant	LC/MS Polar	2922	195.051	587	4390302	83036320	6470977	7.80211e+06	5.41196e+06		2.18323e+06	4.90039e+06	3.0937e+06		3.19815e+06	3.63155e+06		11124697	1.29594e+06		1.6231e+06	4789785		1.2746e+06	6084465	731107	4.36827e+06	1.93627e+06	967632	3.7888e+06	16905312	3.34872e+06	3.83151e+06	12381653	79123432	4.09658e+06	5980084	18677542	11494079	3.19911e+06	7.39109e+06	3.73176e+06	5246717	10373206	2.00462e+06	1.02107e+06
4222	6-hydroxydaidzein	Xenobiotics	Food Component/Plant	LC/MS Pos Early	2990	271.06	37113
4229	2-acetolactate	Xenobiotics	Food Component/Plant	LC/MS Neg	1300	131.035	38645			338170											948228				421883											940832			362598								6664013
4249	dihydrocaffeate sulfate (2)	Xenobiotics	Food Component/Plant	LC/MS Neg	930	261.007	62524					365821						65415			79272										185364				67670		565264			45098	176791	62730		36774	28934		2660716	129889
4284	daidzein	Xenobiotics	Food Component/Plant	LC/MS Neg	3566	253.051	32453												43634568																	309918	22500656				53020				435878	170091	919250
4287	genistein sulfate*	Xenobiotics	Food Component/Plant	LC/MS Neg	3616	349.002	62061												75815																	949793	21377188								80007	115827
4296	enterolactone	Xenobiotics	Food Component/Plant	LC/MS Neg	4515	297.113	39626												96925														35172				23262	231932			462437						610742		1069371
4301	ergothioneine	Xenobiotics	Food Component/Plant	LC/MS Pos Early	850	230.096	37459	693894	313931	1713377	652861	66249	1406670	1260209	123883	736262	697071	1263041	1676086	555182	366619	2824294	515928	1581813	1740276	1884714	846455	951945	733231	574812	392321	283543	136291	1882316	1161964	479636	162904	512257	239926	2140632	135158	622773	449712		115800	337886	342379	504922
4303	erythritol	Xenobiotics	Food Component/Plant	LC/MS Polar	1491	167.056	20699	9659243	2.81413e+06	17098778	1.61952e+06	6993774	5858794	2.58539e+06	1.47557e+06	1.52891e+06	2.56765e+06	1.54038e+06	4261800	2.40816e+06	20026786	340719	1.94322e+06	1.83833e+06	8620168		1.40899e+06	5.387e+06	17199852	1697934	3509977	1.37892e+06			1.01867e+06	386823	2.81413e+06	1.1435e+06	1.53275e+06	167079	7500273	8615531	18051464	10305867	3.26761e+06	8023191	12959954	7.83446e+06
4307	ferulate	Xenobiotics	Food Component/Plant	LC/MS Neg	1755	193.051	35630												27734																	82194	288216				169785	37934					829549		48199
4312	fucitol	Xenobiotics	Food Component/Plant	LC/MS Neg	816.1	165.077	38313	384127		7782433	448880	421878	18396576	251152	636714	409349	84245		628680		13065919		238268		54806372	301940	221884	170375504	517557	486755		1324019	220286	61146256	4348365	1.02137e+06	369946	585872	256993		644654	37212584	1668694	140535536	122756	1.95526e+06	742083	248635	258641
4322	glycitein	Xenobiotics	Food Component/Plant	LC/MS Pos Early	3245	285.076	34024												29490976																	71907	23387022										286309
4329	histidine betaine (hercynine)*	Xenobiotics	Food Component/Plant	LC/MS Pos Early	2094	198.124	62278	10406775	8762312	7339928	3865476	158838	2416984	1446706	1013530	10145661	1051625	6750434	4940465	616720	8529032	7508961	3.76358e+06	18888220	16919948	9785679	1467684	5972903	2.08114e+06	3025267	4178787	4691709		14303829	8.21961e+06	155279	10950924		1503965	5247264	2618155	3.53903e+06	6137589	3788977	4813373	6361174	12755449	383421	114456
4330	histidinol	Xenobiotics	Food Component/Plant	LC/MS Pos Early	3041	142.097	15316	6.4579e+06	395842	384982			3.59429e+06	2136101		2265371			665127		925295				63510616	879782		7570693	6662955	859147	3997802	173647		20006208	2306758		5.35052e+06	830140	358491	3559997	2363488	38117592	1191286	14337533	773108	1808760	247933
4335	indolin-2-one	Xenobiotics	Food Component/Plant	LC/MS Pos Early	2575	134.06	43374							66124		322267	221725		729687												201204		511083	86163		56495		467714	1682037		232437	59403			421483	1003835	129468	1003730	873450
4354	mannonate*	Xenobiotics	Food Component/Plant	LC/MS Polar	2736	195.051	62864	1.46703e+06	1.65837e+06	392654048	23249620	5.29812e+06	15654228	544246	235529	1.57445e+06	1.33583e+06	406499	345146	303017	409569280	784488		353084	366267	36043284	738414	5.08424e+06	1.78509e+06	1.99463e+06	82049.8	909389	1367049	2079145	243533	120877	16451316	639532	460072	143102	4.11004e+06	665574	1.27349e+06	1.39792e+06	693916	396155	1.14484e+06	1.8944e+06	589622
4358	methyl indole-3-acetate	Xenobiotics	Food Component/Plant	LC/MS Pos Early	3380	190.086	1584			1833662	110571	4376007	48014	65135		190249	105987	507707	278418		195376	425181	83872	881376	104463	950074	917662	450175	100513	248471	787376	1064787	692133	876124		2489349	149096	225969	2199445	233882	720303	990506		1.68435e+06	1.56336e+06	287602	1171690	5419961	761466
4364	naringenin	Xenobiotics	Food Component/Plant	LC/MS Neg	3437	271.061	44663												1018342			71092															999099										78953
4372	oleanolate	Xenobiotics	Food Component/Plant	LC/MS Neg	5563	455.353	38286
4419	quinate	Xenobiotics	Food Component/Plant	LC/MS Polar	2432.9	191.056	18335	1787012	1.00047e+06	10493229	6560959	390288	3.12555e+06	12495057	8.23309e+06	720359	414172	1.2516e+06	919121	509211	10870956	6.21985e+06	835429	3.40249e+06	11118305	493550	2631021	25106356	320723	4.14551e+06	992748	3.52072e+06		3.37621e+06	31861956	1.2213e+06	3388903	541258	732131	181547	14375307	51015880	732580	7652206	2.24379e+06	2.4124e+06	117895432	619807	2.32355e+06
4436	solanidine	Xenobiotics	Food Component/Plant	LC/MS Pos Late	1010	398.342	39788
4439	soyasaponin I	Xenobiotics	Food Component/Plant	LC/MS Neg	5163	941.512	43590												51601532																	581112	9239510			130468	128299			77733	152891	479216	300756
4440	soyasaponin II	Xenobiotics	Food Component/Plant	LC/MS Neg	5175	911.501	43589												28390646																	214925	4553949
4441	soyasaponin III	Xenobiotics	Food Component/Plant	LC/MS Neg	5176	795.454	54925												3588447																		2880825
4444	stachydrine	Xenobiotics	Food Component/Plant	LC/MS Pos Early	1440	144.102	34384	1487729	598627	2.02309e+06	6390218		859797				3561060	317550		439232	1310077	1466888	381641	796029			3102389		463898		4663957		582960		2863190	23420996	12062523	1593630	655361	1975726	450661	1469985	1262571	2414286	800033	766512	292553	787706	325816
4452	tartarate	Xenobiotics	Food Component/Plant	LC/MS Neg	615.3	149.009	15336							1103366								144182											175452	21564348			235099	467232				16783608		5283955				221035	225758
4464	tyrosol	Xenobiotics	Food Component/Plant	LC/MS Neg	2716	137.061	41515			176858		434762		78076				120053	290391					1307234		327550							174092	132115	437374	295095		670710	242385	442930	463578	233585			316912	341826	207552		319942
4469	ethyl alpha-glucopyranoside	Xenobiotics	Food Component/Plant	LC/MS Neg	1576	207.087	63152	171321																	114355			4.07865e+06						613870				220227	79652		695188	417457		726300	129643
4498	pyrraline	Xenobiotics	Food Component/Plant	LC/MS Neg	2304	253.119	48428						56526						448081														119497	1056086		407684	519976		457411	83273	152345	227504	832266	436817	1073118	1197902	2.04272e+06	176060	181751
4501	daidzein sulfate (2)	Xenobiotics	Food Component/Plant	LC/MS Neg	3330	333.008	48728												105238																	1716889	30076910									374784
4507	2-keto-3-deoxy-gluconate	Xenobiotics	Food Component/Plant	LC/MS Polar	1900	177.04	48141	1108581248	6410349	188573184	94198000	5.55098e+06	70186944	25344438	26970852	14836091	23640648	2.63054e+06	9009003	2.90907e+06	213800416	19683368	1.04918e+06	13521256	381865952	39272668	4465484	69485384	18688866	113717592	4.15359e+06	4157268	25969902	49031064	8301826	22506624	70376024	105684232	10775535	41452216	85738936	74191016	96015128	46698620	33750240	23776688	100057160	37663624	16289196
4594	lactobacillic acid	Xenobiotics	Bacterial/Fungal	LC/MS Neg	5822	295.264	63048	6810605	11389002	20459428	18638116	17107220	7142887	27658478	65155676	101106080	11534325	57640060	32844222	38949388	61578732	50202072	94433640	21846284	20474730	10072542	10662718	25649314	33128248	58845412	17983820	14100533	9608131	6.32298e+06	4032367	12072996	164180	2322722	1523516	9617998	6621457	20161252	32810004	1.96011e+06	14390263	15739601	5870594	979513	6194226
4615	2-acetamidobutanoate	Xenobiotics	Bacterial/Fungal	LC/MS Polar	1340	144.067	53232	2545348	253473	2.25161e+06	405395		376092	405255	454800		557733	260721	6366487		783028			296341	1.37858e+06	248041		328455	995732		380964	183568	698665	1.55302e+06	3.04635e+06	1.39565e+06	1.20929e+06	968776	5273100	255651	4.71353e+06	2.49104e+06	967742	647379	1768244	830201	3.02065e+06	558944	1.24391e+06
4619	glutamyl-meso-diaminopimelate	Xenobiotics	Bacterial/Fungal	LC/MS Pos Early	2555	320.145	53163							134581	116367		333185				137708				152387	1324512						90398	247994	380409				480376	4780948	501288	661726	1374796						154391	2447497
4624	N-methylpipecolate	Xenobiotics	Bacterial/Fungal	LC/MS Pos Early	1932	144.102	47101	407661	1225717	1893909	582762	9525775	3353036	1031507	1075296	1455334	813790	2668038	6804541	719256	2340928	715919	1323010	1051457	3101432	848971	680644	811333	1101258		6019329	1492148	1842024	1149011	1626063	1630434	734140	14032286	1257374	3843801	1799213	1075887	609879	2673534	1827571	3.844e+06	1851696	865557	5298562
4660	2-acetamidophenol sulfate	Xenobiotics	Drug - Analgesics, Anesthetics	LC/MS Neg	2251	230.013	48580		82028								95029				45772	51291	51378	46011	83407					180644				46477	49432	427714	687768		409169			39378	48363	76428	214051	47528	6536241	89827
4855	furosemide	Xenobiotics	Drug - Cardiovascular	LC/MS Neg	3515	329	43009
4875	ranitidine	Xenobiotics	Drug - Gastrointestinal	LC/MS Pos Early	2910	315.149	38595												154204832
4881	lansoprazole	Xenobiotics	Drug - Gastrointestinal	LC/MS Pos Early	3503	370.083	43420												197121296
5012	salicylate	Xenobiotics	Drug - Topical Agents	LC/MS Polar	802	137.024	1515			486997		241717		308180	233708			364381			732128	241892	1.15624e+06	547216	372777	339984	344628				3.03069e+06	694847	982112	467102	250450	848835				274583	2648693	361149	374118	363333			2.09621e+06		674021
5013	2,6-dihydroxybenzoic acid	Xenobiotics	Drug - Topical Agents	LC/MS Polar	729	153.019	63042					784149				94119.8		417894			146148			102354							803885	140222								206517	259508			170884	409509		12125515
[truncated: 210 more rows]
[truncated: 33 more columns]

## Sheet: Table S6
Table S6. Sample Metadata
Abbreviations: BF, breastfed; CS, cesarean section; FF, formula-fed; MF, mixed-fed; VD, vaginal delivery
SampleID	Feeding	Delivery	Gender	Age
SK181	BF	CS	Male	6wk
SK469	BF	CS	Female	6wk
SK486	BF	CS	Female	6wk
SK586	BF	CS	Male	6wk
[truncated: 71 more rows]
